# Supplementary material for: Identification and Experimental Validation of Triosephosphate Isomerase 1 as a Functional Biomarker of SHetA2 Sensitivity in Ovarian Cancer
Source: Cells. 2026 Jan 30;15(3):267. doi: 10.3390/cells15030267 (PMC12897457; doi:10.3390/cells15030267)
Supplement: Supplementary file 1 [file cells-15-00267-s001.zip]

Archive with 4 entries (4 files):
- Supplemental Table S1.xlsx
- Supplemental Table S2.xlsx
- Supplementary Table S3.csv
- Supplementary Table S4.csv
