# Supplementary material for: Identification and Experimental Validation of Triosephosphate Isomerase 1 as a Functional Biomarker of SHetA2 Sensitivity in Ovarian Cancer
Source: Cells. 2026 Jan 30;15(3):267. doi: 10.3390/cells15030267 (PMC12897457; doi:10.3390/cells15030267)
Supplement: Supplementary file 1 [file cells-15-00267-s001.zip › Supplemental Table S1.xlsx]

## Sheet: Sheet1
Supplementary Table S1. Antibodies, dilutions and p-values for t-tests comparing protein expression levels between drug sensitivity groups.
ID	Name	Antibody	Dilution	SHetA2 Sensitivity p-value	Olaparib Sensitivity p-value
ALDH1A3	aldehyde dehydrogenase 1 family member A3	PA5-29188a	01:25:00	0.0026	0.4082
ALDOA	aldolase A, fructose-bisphosphate	702729a	01:50:00	0.1866	0.8242
CAV1	caveolae protein, 22kDa	3267Sb	01:50:00	0.4254	0.5673
CD44	CD44 molecule	37259Tb	01:50:00	0.1539	0.4401
CCND1	cyclin D1	sc-20044c	01:50:00	0.7533	0.7654
GABARAP	GABA(A) receptor-associated protein	13733Sb	01:25:00	0.8768	0.3671
HSPA5	glucose regulated protein 78	3593Sb	01:25:00	0.2572	0.5671
HSPA8	heat shock cognate 70	MA3014a	01:25:00	0.7533	0.7143
ITGB1	integrin, beta 1	4706Sb	01:50:00	0.8516	0.5373
ITGB3	integrin, beta 3	13166Tb	01:50:00	0.5441	0.2204
LDHA	lactate dehydrogenase A	3582Tb	01:50:00	0.122	0.0693
LOX	lysyl oxidase	58135Sb	01:25:00	0.9648	0.1272
MAPK1	mitogen-activated protein kinase 1	9107Sb	01:25:00	0.2885	0.0181
HSPA9	mortalin	3593Sb	01:25:00	0.1441	0.2691
NME1	nucleoside diphosphate kinase 1	3345Sb	01:25:00	0.1378	0.0521
PAI1	serpin peptidase inhibitor, clade E, member 1	11907Sb	01:50:00	0.626	0.4107
PGK1	phosphoglycerate kinase 1	68540b	01:50:00	0.2902	0.749
PKM1	pyruvate kinase muscle	3186Sb	01:50:00	0.4038	0.8688
TPI1	triosephosphate isomerase 1	PA521583a	01:50:00	0.0477	0.0106
TPM1	tropomyosin 1	3913Sb	01:50:00	0.0047	0.0366
aThermo Fisher, Waltham, MA, USA; bCell Signaling Technology, Danvers, Massachusetts, USA, cSanta Cruz Biotechnology, Dallas, TX, USA
