# Supplementary material for: Identification and Experimental Validation of Triosephosphate Isomerase 1 as a Functional Biomarker of SHetA2 Sensitivity in Ovarian Cancer
Source: Cells. 2026 Jan 30;15(3):267. doi: 10.3390/cells15030267 (PMC12897457; doi:10.3390/cells15030267)
Supplement: Supplementary file 1 [file cells-15-00267-s001.zip › Supplemental Table S2.xlsx]

## Sheet: Pool
Compound	Ctrl_5m_1	Ctrl_5m_2	Ctrl_5m_3	SHetA_5m_1	SHetA_5m_2	SHetA_5m_3	Ctrl_6h_1	Ctrl_6h_2	Ctrl_6h_3	SHetA_6h_1	SHetA_6h_2	SHetA_6h_3	QC_1	QC_2	QC_3	Blank
Glucose	6.24487e+06	7.05474e+06	7.41475e+06	8.11162e+06	6.3352e+06	7.89989e+06	779355	523998	684052	1.25642e+06	1.14571e+06	1.62895e+06	4.15908e+06	3.67451e+06	3.35741e+06	18635.8
Glucose-6-phosphate	1.68976e+07	1.84548e+07	2.28381e+07	1.35838e+07	2.75658e+07	1.9344e+07	9.73397e+06	8.87096e+06	1.31286e+07	1.00379e+07	1.28413e+07	7.91402e+06	1.53796e+07	1.33632e+07	1.21568e+07	874.465
Fructose-bisphosphate	3.71604e+07	3.23759e+07	3.22452e+07	5.55693e+07	5.0466e+07	5.51375e+07	1.51185e+07	1.64511e+07	1.61939e+07	1.22225e+07	1.48373e+07	1.60641e+07	3.09428e+07	2.56844e+07	2.15091e+07	40786.1
DHAP	3.47072e+06	3.8898e+06	3.12965e+06	2.71734e+06	2.81618e+06	2.62804e+06	6.25553e+06	7.45761e+06	7.14539e+06	5.4615e+06	6.10074e+06	6.19646e+06	5.1017e+06	4.53416e+06	3.58114e+06	24181.1
2-PG	1.9304e+06	1.94677e+06	1.89895e+06	748049	1.17617e+06	993286	3.79132e+06	5.15907e+06	4.53849e+06	1.27243e+06	1.78451e+06	1.5992e+06	2.11878e+06	1.74143e+06	1.87351e+06	1
3-PG	4.70689e+06	4.72688e+06	3.67974e+06	2.36265e+06	3.43142e+06	2.72921e+06	6.5271e+06	6.78845e+06	6.20013e+06	2.48322e+06	3.10167e+06	2.98994e+06	4.47667e+06	3.90412e+06	3.1288e+06	3474.46
Phosphoenolpyruvate	1.09374e+06	949712	926505	369331	728044	585998	1.39381e+06	921561	780056	695787	680451	703947	999931	733821	575401	3893.25
Pyruvate	2.08803e+06	3.60277e+06	1.19029e+07	2.1229e+06	3.30023e+06	1.98929e+06	2.20157e+06	1.04103e+07	9.44531e+06	1.60184e+06	2.10319e+06	2.03302e+06	3.64956e+06	3.37197e+06	2.82798e+06	1.95236e+06
Lactate	2.86368e+08	3.24162e+08	3.49916e+08	3.82366e+08	4.16386e+08	3.70857e+08	3.74166e+08	4.0081e+08	4.53954e+08	4.87811e+08	4.52102e+08	4.63219e+08	4.51564e+08	4.27489e+08	344195282	2.77879e+06
Mannitol/Sorbitol	4.58519e+06	4.24654e+06	4.94517e+06	6.14815e+06	4.26949e+06	5.67315e+06	805632	382201	1.11825e+06	650480	1.14594e+06	743482	2.08413e+06	1.81269e+06	2.49792e+06	26769.2
Myoinositol	4.46763e+07	4.91638e+07	4.57444e+07	5.93284e+07	5.61988e+07	5.4082e+07	3.35429e+07	3.60621e+07	3.65494e+07	6.24589e+07	6.65443e+07	6.34259e+07	4.74392e+07	4.49776e+07	4.02886e+07	72729.3
Glucose 1-phosphate/Fructose 6-phosphate	7.29877e+06	7.37312e+06	6.74571e+06	1.19061e+07	1.24014e+07	1.1034e+07	4.51913e+06	5.17548e+06	4.52633e+06	5.78368e+06	6.85887e+06	6.89999e+06	7.64108e+06	7.03559e+06	6.23937e+06	1
Ribose-5-phosphate	1.73671e+06	1.61472e+06	1.61881e+06	1.9484e+06	2.08811e+06	1.88552e+06	698038	622035	639054	932961	1.08058e+06	1.06646e+06	990142	999414	824261	1
Xylulose-5-phosphate	1.98195e+06	1.56562e+06	1.53901e+06	2.70418e+06	6.44191e+06	4.56841e+06	1.48312e+06	1.4185e+06	1.87427e+06	1.93996e+06	2.69223e+06	1.9241e+06	2.53036e+06	2.10333e+06	1.77386e+06	1
Ribulose-5-phosphate	5.1052e+06	4.9039e+06	5.5966e+06	3.72048e+06	3.98355e+06	3.73335e+06	2.04653e+06	1.65952e+06	1.95081e+06	1.40384e+06	1.6989e+06	2.03884e+06	3.27906e+06	2.80432e+06	2.5631e+06	1
6-Phosphogluconic acid	368690	358396	311630	298956	258090	284514	121166	137584	153372	182685	182821	221350	191412	187711	133832	1
Sedoheptulose 7-phosphate	8.28435e+06	8.50267e+06	8.11379e+06	1.0831e+07	1.1271e+07	1.11818e+07	6.10016e+06	6.53368e+06	6.10563e+06	8.77189e+06	9.04888e+06	9.04624e+06	8.55943e+06	7.73611e+06	7.02397e+06	1
Citrate	7.56997e+07	7.52451e+07	7.32306e+07	2.81999e+07	2.72782e+07	3.18685e+07	1.38292e+08	1.47688e+08	1.38515e+08	1.41748e+07	1.39959e+07	1.55069e+07	7.59863e+07	7.26514e+07	7.03141e+07	1.27582e+06
Aconitate	3.3207e+06	3.36191e+06	3.29034e+06	491276	387108	501850	1.35089e+07	1.465e+07	1.32979e+07	138963	170710	152382	4.58875e+06	3.92643e+06	3.14074e+06	1195.76
Isocitrate	7.49359e+06	7.93997e+06	7.20046e+06	2.41529e+06	2.03933e+06	2.34645e+06	1.86481e+07	2.10556e+07	1.89049e+07	1.24524e+06	1.33771e+06	1.40489e+06	8.92989e+06	7.74815e+06	7.33056e+06	698573
a-KG	1.21366e+06	1.06648e+07	1.99e+07	572007	1.73533e+06	692155	6.51119e+06	3.67677e+07	3.81347e+07	556493	862457	1.42049e+06	1.34401e+07	1.15263e+07	1.01788e+07	15377.4
Succinate	1.22027e+07	1.0377e+07	7.61557e+06	9.59008e+06	6.83922e+06	8.08722e+06	2.23624e+07	1.34717e+07	1.26476e+07	5.00357e+06	4.84814e+06	4.85544e+06	1.21278e+07	1.07421e+07	9.45398e+06	287834
Fumarate	5.14633e+06	5.02888e+06	4.80525e+06	3.25689e+06	2.69486e+06	2.79098e+06	4.40655e+06	4.53491e+06	4.23232e+06	2.11166e+06	1.93467e+06	1.89584e+06	4.78325e+06	4.70948e+06	3.86866e+06	7449.38
Malate	156295155	164426100	1.55615e+08	3.99843e+07	3.49108e+07	3.64402e+07	2.73424e+08	3.00316e+08	2.96291e+08	2.14846e+07	2.29965e+07	2.36735e+07	1.6522e+08	1.53331e+08	1.39237e+08	371290
Glutamate	9.89434e+08	1025090175	9.58746e+08	6.48459e+08	6.34412e+08	6.45103e+08	1157584074	1230290754	1090717953	717864499	7.87594e+08	7.38353e+08	8.50065e+08	8.2534e+08	7.84547e+08	2.072e+06
Glutamine	1645626047	1929841123	1640336221	2081992910	2173140988	2178483464	1398261363	1413701891	1367091494	2061867686	2154372746	2078947413	1969830328	2034694632	1602048465	6.95896e+06
2-hydroxyglutaric acid	7.68983e+06	7.96427e+06	6.987e+06	5.98099e+06	5.79584e+06	5.85423e+06	1.22907e+07	1.06316e+07	1.07247e+07	6.77555e+06	8.03827e+06	7.04193e+06	8.08129e+06	7.20963e+06	6.11772e+06	281404
Aspartate	9.99816e+07	1.0177e+08	9.26868e+07	1.22412e+07	1.0265e+07	1.13031e+07	6.65728e+07	7.32652e+07	6.73196e+07	6982116	6.70822e+06	6.85584e+06	7.38252e+07	7.07909e+07	5.74759e+07	182147
Alanine	7.46553e+07	7.95846e+07	8.67477e+07	8.75624e+07	8.65201e+07	8.34593e+07	8.3238e+07	7.89072e+07	7.11252e+07	8.73387e+07	8.79357e+07	9.46699e+07	8.09473e+07	9.22564e+07	8.32311e+07	92721.5
Glycine	1.00344e+07	1.0685e+07	9.58969e+06	1.31799e+07	1.42893e+07	12834792	7.62017e+06	7.97791e+06	7.62156e+06	1.7352e+07	1.87131e+07	1.73551e+07	1.3226e+07	1.15597e+07	9.7549e+06	58407.4
Valine	4.69821e+08	4.80338e+08	4.79074e+08	9.2138e+08	832478063	8.8685e+08	4.41669e+08	4.86135e+08	4.68305e+08	9.72019e+08	1029578158	9.63461e+08	853198910	6.76835e+08	7.42515e+08	2.3815e+06
Leucine	1538164431	1619590001	1673270059	2386431196	2264704365	2380662419	1404279153	1528294352	1545289515	2862368066	3042637907	2902988939	2179416067	2166442789	2111972768	2.14066e+06
Histidine	2.08476e+08	2.05449e+08	2.43932e+08	3.61612e+08	3.41149e+08	3.27543e+08	128849252	1.72734e+08	1.53975e+08	3.73369e+08	4.17246e+08	372777487	2.58257e+08	2.73127e+08	263812412	630624
Asparagine	1.16174e+06	1.51703e+06	1.40076e+06	263913	241064	526058	1.27288e+06	2.43591e+06	1.73712e+06	274490	407272	275518	927129	877861	522580	19539.7
Proline	3360470652	3133058765	3380886251	9.06196e+08	8.19752e+08	8.8643e+08	4867391365	5152095122	5032746255	7.142e+08	7.08006e+08	7.03725e+08	3324951906	3133124659	3299470671	2.3517e+06
Oxoproline	5.93742e+08	6.68082e+08	6.53445e+08	804909973	7.48308e+08	7.58029e+08	4.22579e+08	4.29845e+08	4.31346e+08	6.20535e+08	6.56741e+08	6.736e+08	6.31519e+08	5.90089e+08	5.82617e+08	800792
Methionine	3.10195e+08	3.91461e+08	4.13266e+08	5.087e+08	5.8441e+08	5.82326e+08	323534679	3.48102e+08	3.55949e+08	5.57354e+08	6.09769e+08	7.36176e+08	4.94054e+08	4.87728e+08	4.78115e+08	117256
Lysine	5.78349e+07	6.55376e+07	6.88016e+07	9.05492e+07	8.66073e+07	8.8209e+07	2.72709e+07	2.84185e+07	2.78582e+07	7.38403e+07	7.99044e+07	8.17431e+07	6.49077e+07	5.62865e+07	5.04383e+07	180044
Arginine	3.42362e+08	3.63327e+08	3.76825e+08	5.02557e+08	4.68052e+08	4.86452e+08	1.72819e+08	1.74547e+08	1.77278e+08	4.26893e+08	4.42186e+08	4.40139e+08	3.71462e+08	3.33923e+08	3.30347e+08	316575
Phenylalanine	1357531546	1399437038	1379226012	2180425755	2107207410	2071169453	1036925739	1060371761	1076578749	2426202005	2432460581	2422787255	1799545176	1754525417	1772085333	2.21956e+06
Serine	3.69234e+07	3.7339e+07	3.67761e+07	6.99992e+07	7.40616e+07	7.1044e+07	1.94809e+07	2.02472e+07	1.87668e+07	7.41558e+07	7.89338e+07	7.62184e+07	5.03629e+07	4.60724e+07	4.60522e+07	225660
Threonine	6.30176e+08	6.44199e+08	6.93207e+08	8.17371e+08	7.8349e+08	8.01599e+08	5.99659e+08	7.08076e+08	7.30217e+08	9.6411e+08	1048439129	1037517595	7.70007e+08	7.72703e+08	8.23396e+08	1.47614e+06
Tyrosine	3.85314e+08	4.05218e+08	408865956	6.20155e+08	6.07567e+08	6.14774e+08	2.89664e+08	2.90592e+08	2.83494e+08	6.1607e+08	6.72189e+08	6.3212e+08	5.05786e+08	4.83016e+08	4.68524e+08	487328
Tryptophan	2.49151e+08	2.57114e+08	2.47916e+08	3.91237e+08	3.98236e+08	3.99119e+08	2.08764e+08	199225952	2.1021e+08	4.88442e+08	5.17844e+08	4.91557e+08	3.41703e+08	3.27598e+08	3.63401e+08	400802
Hydroxyproline	9.75896e+07	8.1976e+07	8.65709e+07	9.74907e+07	9.98371e+07	8.90699e+07	4.0529e+07	3.73778e+07	2.93716e+07	8.23104e+07	8.22872e+07	8.06056e+07	6.96522e+07	7.87034e+07	6.76407e+07	99347.5
N-Acetylaspartate	4.25795e+08	4.23101e+08	4.02e+08	4.74037e+08	4.21796e+08	4.15425e+08	4.55831e+08	4.71096e+08	433260399	3.75232e+08	3.53016e+08	3.56974e+08	6.24686e+08	5.86712e+08	5.00004e+08	444190
Glycerol	368871	412361	337463	470377	447413	484469	274275	296596	281223	417384	465649	459425	444768	480662	509936	120563
Glycerol 3-phosphate	1.68185e+07	1.47213e+07	1.66414e+07	4.29368e+07	5.79368e+07	4.69601e+07	1.98581e+07	1.66888e+07	2.05348e+07	9.33654e+07	1.12572e+08	8.25037e+07	3.9762e+07	3.35744e+07	2.99907e+07	1
Adenine	4.86082e+08	4.76441e+08	522879021	5.51692e+08	1044687517	7.63277e+08	5.24937e+08	4.48824e+08	5.56761e+08	5.83937e+08	564373251	504886634	6.18449e+08	5.97961e+08	6.55276e+08	1.23775e+06
Guanine	14125.1	5586.43	32529.8	440846	1.00011e+06	573552	16703.4	11774.7	12069.2	773835	787077	495760	83062.7	54414.5	59166.9	2325.71
Uracil	2.50329e+06	2.99569e+06	3.67664e+06	871923	944275	977191	403642	475717	553885	317382	390362	433672	1.07979e+06	1.15618e+06	1.10689e+06	96442.3
Inosine	7.16018e+06	7.3511e+06	8.7498e+06	3.40071e+07	3.79817e+07	4.68151e+07	375704	333842	287971	1.13971e+06	2.35052e+06	2.09977e+06	1.23811e+07	1.13577e+07	1.08758e+07	1
Adenosine	3.71585e+08	3.78528e+08	422760700	580021612	1066514347	8.05141e+08	2.09141e+08	1.95013e+08	3.15941e+08	2.8257e+08	3.12244e+08	2.722e+08	4.81107e+08	464848635	4.89609e+08	437953
Guanosine	3.921e+06	3.23241e+06	3.58603e+06	6.74698e+06	1.39658e+07	1.22041e+07	1.78542e+06	1.08527e+06	1.41726e+06	3.54457e+06	4.0281e+06	3.7371e+06	4.61444e+06	3.82429e+06	4160267	37175.2
Uridine	6.14769e+06	5.47014e+06	6.56137e+06	4.6901e+06	1.6305e+07	1.12473e+07	2.43897e+06	2.3309e+06	8.96615e+06	2.06112e+06	2.62136e+06	1.98267e+06	5.66775e+06	5.99906e+06	6.05166e+06	13613
Pseudouridine	1.25872e+06	1.53893e+06	1.59257e+06	1.54568e+06	1.44743e+06	1.49393e+06	6.86062e+06	5.80895e+06	5.67792e+06	1.02639e+07	9.53371e+06	9.56116e+06	4.63049e+06	4.76784e+06	4.42272e+06	40127.4
Glutathione, reduced	5.71618e+06	8.88433e+06	7.3403e+07	3.80487e+06	7.90198e+06	4.35839e+06	1.0384e+07	4.4086e+07	6.65828e+07	5.89537e+06	8.2366e+06	9.85733e+06	1.21735e+07	9.94079e+06	8.18802e+06	53642.3
Glutathione, oxidized	1.43662e+08	144483157	1.10625e+08	1.27878e+08	1.256e+08	1.19659e+08	119492196	1.23955e+08	1.09967e+08	1.25715e+08	1.28598e+08	1.26447e+08	1.22955e+08	1.11155e+08	9.68938e+07	11608.3
UMP	788100	1.10637e+06	1.01923e+06	2.44147e+06	1.70353e+06	1.61708e+06	331329	450562	529516	334312	420434	800783	812420	814513	631480	1
UDP	3.18431e+06	3.18566e+06	3.72582e+06	6.22873e+06	5.57532e+06	5.86772e+06	3.5383e+06	4.60006e+06	3.79181e+06	3.49808e+06	3.44298e+06	3.49898e+06	4.1302e+06	3.28158e+06	3.13739e+06	1
UTP	1.89165e+07	2.06825e+07	1.55421e+07	1.67647e+07	1.49133e+07	1.35695e+07	2.1713e+07	2.41007e+07	2.096e+07	1.51537e+07	1.71808e+07	1.72861e+07	1.95439e+07	1.49764e+07	1.16279e+07	1
UDP-glucose / UDP-galatose	2.24452e+07	2.34064e+07	2.19802e+07	2.498e+07	2.45981e+07	2.56799e+07	3.55568e+07	3.65014e+07	3.25898e+07	2.1474e+07	2.26341e+07	2.23796e+07	2.72819e+07	2.45609e+07	2.25301e+07	1
UDP-glucuronic acid	1.97757e+07	2.05849e+07	1.84341e+07	2.48848e+07	2.66926e+07	2.36529e+07	2.14282e+07	2.33278e+07	2.15044e+07	1.89942e+07	2.33925e+07	2.26108e+07	2.35062e+07	1.90023e+07	1.79609e+07	1
UDP-N-acetylglucosamine/galctosamine	6.97752e+07	7.41033e+07	7.55881e+07	1.05001e+08	9.33251e+07	9.37267e+07	6.26739e+07	6.27628e+07	6.88964e+07	9.87181e+07	100157857	1.04555e+08	8.38727e+07	7.4453e+07	7.07033e+07	1
AMP	2.2447e+07	2.0965e+07	3.26916e+07	6.91497e+07	5.48589e+07	6.43536e+07	1.69926e+07	2.03701e+07	1.32391e+07	2.76437e+07	2.17249e+07	2.75673e+07	3.06901e+07	3.13204e+07	3.02681e+07	34316.6
ADP	6.7654e+07	6.83714e+07	64762585	7.99239e+07	7.01095e+07	6.85398e+07	3.35687e+07	4.3504e+07	3.60277e+07	7.33477e+07	7.53506e+07	6.99535e+07	6.28923e+07	5.40682e+07	4.9658e+07	8426.23
ATP	1.53547e+08	1.59023e+08	1.44101e+08	157536908	1.44612e+08	1.29618e+08	1.25345e+08	1.43002e+08	1.24854e+08	1.67845e+08	1.80728e+08	1.79454e+08	1.63654e+08	1.33666e+08	1.12347e+08	43811.6
deoxyATP	903338	1.04388e+06	906512	779810	771099	716598	703920	976737	775356	621293	644849	702123	822803	658914	568342	733.078
CMP	419353	365521	370193	1.39239e+06	926357	951798	252934	242202	193883	503365	569652	509768	433215	458290	360569	1
CDP	1.33901e+06	1.24649e+06	1.26969e+06	2.81617e+06	2.66246e+06	3.04106e+06	1.44365e+06	1.64172e+06	1.33933e+06	1.95461e+06	1.95954e+06	1.872e+06	1.89608e+06	1.66568e+06	1.31537e+06	1120.51
CTP	7.83746e+06	8.38483e+06	6.91634e+06	7.6208e+06	5.92757e+06	6.24797e+06	8.35921e+06	1.06648e+07	8.9615e+06	8.88343e+06	1.01615e+07	9.86166e+06	8.93879e+06	6.22994e+06	5.53066e+06	1
Choline	1.77462e+07	1.89182e+07	1.58276e+07	2.85665e+07	2.31565e+07	2.26652e+07	1.42112e+07	1.46009e+07	1.24823e+07	2.77186e+07	2.79151e+07	2.90166e+07	2.21538e+07	1.97549e+07	1.86974e+07	103896
CDP-Ethanolamine	4.39801e+06	4.41904e+06	4.48168e+06	4.12525e+06	4.05461e+06	3.94923e+06	5.40619e+06	6.2237e+06	5.22312e+06	4.33091e+06	4.71964e+06	4.1912e+06	4.40967e+06	4.12429e+06	3.93592e+06	1
NAD+	6.29603e+07	6.75452e+07	6.15866e+07	6.54309e+07	5.89271e+07	6.57629e+07	83500961	7.58219e+07	6.95129e+07	7.13603e+07	6.69323e+07	6.98114e+07	6.87709e+07	7.7043e+07	5.50208e+07	1
NADP+	1.54485e+06	1.86233e+06	1.50739e+06	2.09467e+06	1.84038e+06	2.33201e+06	1.96608e+06	1.66072e+06	1.4649e+06	2.49305e+06	2.37554e+06	2.57155e+06	1.6111e+06	1.58905e+06	1.08278e+06	11258.5
FAD	1.70133e+06	1.48749e+06	1.16191e+06	1.57334e+06	1.66906e+06	1.45415e+06	1.90211e+06	1.86168e+06	1.60873e+06	1.84909e+06	1.98645e+06	2.17029e+06	1.44685e+06	1.25885e+06	1.33287e+06	6244.12
GMP	494141	523193	692175	2.09048e+06	1.17579e+06	1.31008e+06	392849	464599	434513	685683	610109	697264	844654	832995	694426	1
GDP	2.98414e+06	2.72338e+06	2.67779e+06	5.25755e+06	4.44813e+06	4.96158e+06	1.4734e+06	1.96612e+06	1.49434e+06	5.5824e+06	5.44071e+06	5.5385e+06	3.1673e+06	2.9246e+06	2.44294e+06	1
GTP	9.94921e+06	1.06909e+07	8.99736e+06	1.32539e+07	1.03827e+07	1.02314e+07	7.51204e+06	1.03162e+07	8.76915e+06	1.75333e+07	2.00595e+07	19873893	1.30197e+07	9.46565e+06	8.5799e+06	1
dGTP	9.9603e+07	1.01931e+08	8.00967e+07	8.48814e+07	8.1903e+07	7.8088e+07	9.04246e+07	1.03765e+08	8.80532e+07	1.04239e+08	1.14333e+08	124875239	1.05018e+08	8.91687e+07	7.55521e+07	18338.4
GDP-Mannose	361958	317159	339283	396546	395774	405710	217070	304227	288896	656641	728506	695708	334535	360155	284626	1
dTTP	658245	717884	569934	545912	467959	518779	409477	503848	436200	306050	311564	320551	430543	384219	343127	1
IMP	994414	1.00992e+06	830149	7.06824e+06	2.34626e+06	3.04832e+06	129315	124157	136039	485589	436944	541622	1.66317e+06	1.66213e+06	1.38771e+06	1
Xanthine	1.28242e+07	1.63353e+07	1.89417e+07	1.87085e+07	1.64333e+07	1.68775e+07	4.08006e+06	3.40545e+06	4.35177e+06	5.40332e+06	5.54607e+06	7.26581e+06	1.0334e+07	1.09308e+07	1.12937e+07	24070.9
Creatine	4588372756	4912308948	4811883040	4983020010	4844257333	4769306842	4535207316	4716495852	4711688728	4780678927	4669041050	4720841912	4919532991	4665907744	4587315524	9.09588e+06
Phosphocreatine	2.3673e+06	2.63022e+06	2.15286e+06	1.89759e+06	1.82346e+06	2.00107e+06	1.78065e+06	2.13591e+06	1.99602e+06	1.43919e+06	1.49755e+06	1.32551e+06	1.78992e+06	1.65109e+06	1.38528e+06	1
Creatinine	2.81774e+06	2.80777e+06	2.83795e+06	2.9694e+06	2.53987e+06	2.89833e+06	1.57255e+06	1.63247e+06	1.73122e+06	2.03599e+06	1.77399e+06	1.95e+06	2.18102e+06	2.3587e+06	2.52458e+06	252985
Folate	1.14285e+06	1.3058e+06	1.49413e+06	1.51504e+06	1.13163e+06	1.45658e+06	305615	280082	240636	466682	464073	573967	784461	776747	760513	3776.87
Glucosamine-6-phosphate	1.99029e+06	2.02912e+06	1.80868e+06	1.853e+06	1.65564e+06	1.78557e+06	1.86363e+06	1.68703e+06	1.89291e+06	1.6244e+06	1.88789e+06	1.81947e+06	1.84002e+06	1.77237e+06	1.51786e+06	1
GlcNAc-Phosphate	1.35968e+06	1.32163e+06	1.96128e+06	3.80136e+06	7.56369e+06	5.17012e+06	899598	857866	2.12025e+06	3.67072e+06	5.3837e+06	4.18277e+06	2.67033e+06	2.21453e+06	1.76386e+06	1
pRpp	289587	309095	172434	224224	167662	162116	1.11845e+06	1.5067e+06	1.0706e+06	276920	316464	300914	316034	226555	158531	1
Ornithine	4.01231e+06	4.26188e+06	4.20436e+06	2.55801e+06	2.54955e+06	2.90566e+06	1.48908e+06	1.64588e+06	1.49403e+06	708057	806870	931394	2.05597e+06	2.0068e+06	1.79324e+06	18070.8
Citrulline	1.33655e+07	1.45643e+07	1.60865e+07	2.07401e+07	1.88805e+07	2.1655e+07	7.7559e+06	9.02572e+06	9.44675e+06	2.26947e+07	2.55383e+07	2.52884e+07	1.69798e+07	1.62471e+07	1.60848e+07	150111
Argininosuccinate	3.18893e+06	3.35813e+06	3.38402e+06	518165	414577	512061	3.97007e+06	5.57572e+06	5.3671e+06	296829	314732	310638	2.09577e+06	1.80012e+06	1.80034e+06	12110.4
N-Acetylglutamate	4.06079e+07	4.21138e+07	4.20996e+07	6.81898e+07	6.88473e+07	7.12153e+07	5.61574e+07	5.711e+07	5.53869e+07	102826439	1.08185e+08	106571807	6.50172e+07	5.78837e+07	5.29802e+07	60689.5
S-Adenosylhomocysteine	4.86971e+06	5.84561e+06	6.69852e+06	7.43189e+06	8.76297e+06	8.50848e+06	3.90809e+06	6.08856e+06	4.30655e+06	5.36396e+06	4.49629e+06	7.02436e+06	5.23183e+06	6.00391e+06	5.40502e+06	30385.8
S-Adenosylmethionine	8.08522e+07	7.93301e+07	8.94674e+07	1.1015e+08	1.23188e+08	1.17581e+08	7.68959e+07	7.62169e+07	8.12289e+07	1.37304e+08	1.43402e+08	1.51361e+08	1.00236e+08	1.08492e+08	1.12601e+08	67305.9
Carnitine	7.51517e+08	8.08377e+08	7.65972e+08	863456480	8.46108e+08	8.28604e+08	4.80657e+08	5.39629e+08	5.16257e+08	7.40107e+08	8.31858e+08	7.84146e+08	7.68711e+08	6.87194e+08	6.20426e+08	272988
3-Indoleacrylic acid	354197309	3.69907e+08	3.59239e+08	6.60181e+08	6.39626e+08	6.54531e+08	3.08724e+08	2.95101e+08	3.03125e+08	7.84799e+08	8.57878e+08	7.90816e+08	5.40736e+08	5.17539e+08	5.84299e+08	353630
N,N-Dimethylarginine	9.89687e+06	1.07566e+07	1.05301e+07	1.64355e+07	1.55576e+07	1.6129e+07	7.36519e+06	7.76808e+06	7.92226e+06	1.52523e+07	1.52372e+07	1.58064e+07	1.28586e+07	1.10559e+07	1.04203e+07	1
Acetylcarnitine	1.22798e+08	1.31486e+08	1.17718e+08	1.3516e+08	1.34283e+08	1.32888e+08	1.88456e+08	2.00831e+08	1.87234e+08	108948684	1.12883e+08	1.13242e+08	1.47381e+08	1.32431e+08	1.25595e+08	184492
Methyladenosine	2.94111e+06	3.03122e+06	2.53026e+06	2.53114e+07	2.13153e+07	2.04919e+07	1.67864e+06	903419	1.38841e+06	2.8471e+07	2.55128e+07	3.23933e+07	1.28043e+07	1.31789e+07	1.24931e+07	88923
Cysteine-glutathione disulfide	1.55491e+07	5.16e+06	1.75144e+06	2.39409e+07	5.09951e+06	1.32809e+07	4.97091e+06	3.4873e+06	2.05316e+06	3.61383e+07	3.47132e+07	1.81938e+07	1.32309e+07	1.23482e+07	1.19777e+07	1
Orotic acid	8.16816e+06	9.34401e+06	1.09868e+07	2.01267e+06	2.08694e+06	1.90197e+06	478393	507086	550966	389586	406230	347117	2.39598e+06	2.55706e+06	2.41635e+06	4297.3
Palmitate	3.52112e+08	3.19591e+08	2.33515e+08	4.4668e+08	395365334	3.75919e+08	4.17405e+08	5.06213e+08	4.38914e+08	4.43651e+08	5.82561e+08	5.28634e+08	4.03014e+08	5.42591e+08	6.70049e+08	1.69369e+07
Oleate	1.28858e+07	1.03309e+07	8.83689e+06	2.11987e+07	1.27607e+07	1.44881e+07	1.82028e+07	1.38658e+07	1.45102e+07	1.66599e+07	1.82411e+07	1.40862e+07	1.41465e+07	2.06555e+07	2.77228e+07	618169
Stearate	3.25607e+08	2.86776e+08	1.9546e+08	3.75793e+08	350588282	3.10697e+08	325728772	4.70795e+08	4.75149e+08	4.15394e+08	638948777	5.24136e+08	3.28142e+08	4.05349e+08	4.65587e+08	9.91745e+06
2KIVA	2.80795e+06	2.38645e+06	2.4011e+06	2.37882e+06	2.13862e+06	2.09718e+06	2.38297e+06	3.07469e+06	3.0261e+06	2.47376e+06	2.00654e+06	2.59139e+06	3.08579e+06	2.94974e+06	3.16552e+06	922704
4-methyl-2-oxovalerate	1.4983e+07	3.04992e+07	3.52054e+07	7.88655e+06	1.34725e+07	1.02628e+07	4.89898e+07	5.55223e+07	5.56695e+07	6.82669e+06	8.10844e+06	1.64951e+07	2.52555e+07	2.50111e+07	2.37704e+07	2.03831e+06
Propanoate	649879	505469	445381	589443	389803	448154	1.14109e+06	628563	600411	292166	231923	273913	760232	579829	551299	27929.5
Gamma-Aminobutyrate	4.74703e+07	4.92078e+07	4.76936e+07	3.806e+07	3.64351e+07	3.72314e+07	6.04126e+07	6.27218e+07	5.94375e+07	3.77819e+07	4.04041e+07	3.96008e+07	4.44315e+07	3.94761e+07	3.69729e+07	93235.3
Acetylcholine	9.66764e+07	1.04338e+08	9.08933e+07	9.60801e+07	9.75618e+07	9.23338e+07	7.49623e+07	8.55654e+07	8.07829e+07	8.1657e+07	9.18495e+07	8.91939e+07	9.15739e+07	8.05639e+07	7.23117e+07	23350.9
Sulfinoalanine	5.17659e+06	7.04459e+06	6.11471e+06	5.58038e+06	8.07195e+06	6.70348e+06	4.91896e+06	4.4525e+06	4.70889e+06	4.60372e+06	4.45724e+06	7.08995e+06	6.45895e+06	5.57807e+06	5.31767e+06	9101.83
4-Guanidinobutanoate	5.14262e+06	5.88308e+06	3.95707e+06	5.06166e+06	4.63378e+06	5.17613e+06	5.01177e+06	4.6607e+06	4.5666e+06	5.07958e+06	5.06694e+06	4.2299e+06	4.97613e+06	5.67798e+06	4.15134e+06	569528
Propionylcarnitine	1.16792e+08	123995068	111248426	2.84054e+07	2.3454e+07	2.61815e+07	1.03628e+08	1.09182e+08	1.08854e+08	1.19158e+07	1.26433e+07	1.21729e+07	6.45146e+07	6.0125e+07	5.79012e+07	92564.6
Nicotinamide	1.41044e+08	1.39486e+08	1.62116e+08	1.47405e+08	1.43166e+08	1.68069e+08	8.35757e+07	6.87212e+07	6.76663e+07	8.83434e+07	7.32558e+07	8.45227e+07	1.16203e+08	1.21741e+08	126238410	1.83458e+06
Ascorbate	182296	195326	153438	140308	160326	152162	207797	181573	212278	54375	61447.8	63982.3	131809	141777	119274	13288.3

## Sheet: Sample_Key
Sample_Key	File Name	Sample	Labeling Time
Ctrl_5m_1	DB_Cells_01	Ctrl	5m
Ctrl_5m_2	DB_Cells_02	Ctrl	5m
Ctrl_5m_3	DB_Cells_03	Ctrl	5m
SHetA_5m_1	DB_Cells_04	SHetA2	5m
SHetA_5m_2	DB_Cells_05	SHetA2	5m
SHetA_5m_3	DB_Cells_06	SHetA2	5m
Ctrl_6h_1	DB_Cells_07	Ctrl	6h
Ctrl_6h_2	DB_Cells_08	Ctrl	6h
Ctrl_6h_3	DB_Cells_09	Ctrl	6h
SHetA_6h_1	DB_Cells_10	SHetA2	6h
SHetA_6h_2	DB_Cells_11	SHetA2	6h
SHetA_6h_3	DB_Cells_12	SHetA2	6h

## Sheet: Isotopologue
Supplementary Table 2: Raw Metabolomics Data of ES-2 cells treated with 5 micromolar SHetA2 for 5 minutes or 6 hours
Compound	C_Label	Ctrl_5m_1	Ctrl_5m_2	Ctrl_5m_3	SHetA_5m_1	SHetA_5m_2	SHetA_5m_3	Ctrl_6h_1	Ctrl_6h_2	Ctrl_6h_3	SHetA_6h_1	SHetA_6h_2	SHetA_6h_3	QC_1	QC_2	QC_3	Blank
Glucose	0	0.0618537	0.0630891	0.055544	0.122318	0.0661281	0.145875	0.163822	0.315413	0.212426	0.185366	0.143917	0.115408	0.0939077	0.0990874	0.0894875	0.63101
Glucose	1	0	0	0	0	0	0	0	0	0	0	0	0	0	0	0	0.110135
Glucose	2	0.00221496	0	0.000656535	0.000243433	0	0.000763876	0.0162124	0.0229815	0.0124255	0.00426309	0.00596695	0.00520751	0.00262826	0.00206501	0.000532672	0.258855
Glucose	3	0	0	0	0	0	0	0	0	0	0	0	0	0	0	0	0
Glucose	4	0	0	0	0	0	0	0	0	0	0	0	0	0	0	0	0
Glucose	5	0	0	0	0	0	0	4.45212e-05	0.000728289	0	0.0103019	0.000113916	0	0	0	0	0
Glucose	6	0.935931	0.936911	0.943799	0.877439	0.933872	0.853361	0.819921	0.660877	0.775148	0.800069	0.850002	0.879385	0.903464	0.898848	0.90998	0
Glucose-6-phosphate	0	0.0839545	0.0900275	0.0839491	0.158809	0.0797415	0.173367	0.0874213	0.115386	0.0779492	0.156834	0.102791	0.109279	0.10759	0.108027	0.105031	0
Glucose-6-phosphate	1	0	0	0	0	0	0	0	0	0	0	0	0	0	0	0	0
Glucose-6-phosphate	2	0	0	0	0	0	0	0	0	0	0	0	0	0	0	0	0
Glucose-6-phosphate	3	0.00201249	0.00154486	0.00112859	0.00428692	0.00196994	0.00269244	0.00015972	0.000301768	0	0	0.000222317	0	0.00168696	0.00148146	0.00146555	0
Glucose-6-phosphate	4	0.00108385	0.00098912	0.000569772	0.00224392	0.00100546	0.000873448	0.00137712	0.000689843	0.00110487	0.00143617	0.00169255	0.00250605	0.0012068	0.000969507	0.000896025	0
Glucose-6-phosphate	5	0.00744773	0.00832539	0.00956179	0.00501528	0.00913521	0.00580722	0.00411852	0.00368641	0.00365864	0.00402637	0.00409471	0.000183926	0.00699414	0.00607361	0.00483067	1
Glucose-6-phosphate	6	0.905501	0.899113	0.904791	0.829645	0.908148	0.81726	0.906923	0.879936	0.917287	0.837704	0.891199	0.888031	0.882522	0.883449	0.887777	0
Fructose-bisphosphate	0	0.0751899	0.0783649	0.0748926	0.10268	0.108149	0.109397	0.074566	0.0769619	0.0642646	0.0817648	0.0794923	0.0733927	0.0906438	0.088431	0.0857292	0.0378226
Fructose-bisphosphate	1	0	0	0	0	0	0	0	0	0	0	0	0	0	0	0	0
Fructose-bisphosphate	2	0	0	0	0	0	0	0	0	0	0	0	0	0	0	0	0
Fructose-bisphosphate	3	0.10736	0.106488	0.107998	0.191554	0.190063	0.199065	0.0704601	0.0687349	0.0690776	0.0717425	0.078452	0.0801708	0.143358	0.142106	0.138737	0.11604
Fructose-bisphosphate	4	0.00280636	0.00205531	0.00163143	0.00207227	0.00243037	0.00210353	0.0016653	0.00132578	0.00161319	0.00208476	0.00207391	0.00212959	0.00148287	0.00124278	0.00172652	0
Fructose-bisphosphate	5	0.0115808	0.00898479	0.00978718	0.00884227	0.00888551	0.00804855	0	0.00127239	0.00162304	0	0.00146886	0.00263741	0.00749473	0.00538438	0.00328583	0
Fructose-bisphosphate	6	0.803063	0.804107	0.805691	0.694851	0.690473	0.681386	0.853309	0.851705	0.863422	0.844408	0.838513	0.841669	0.757021	0.762836	0.770521	0.846137
DHAP	0	0.830584	0.815367	0.817267	0.839331	0.838626	0.854595	0.188899	0.188728	0.184584	0.220593	0.224658	0.228528	0.382364	0.376864	0.386792	0
DHAP	1	0	0	0	0	0	0	0	0	0	0	0	0	0	0	0	0
DHAP	2	0.0108761	0.0338985	0.0228388	0.0177511	0.0208163	0.0103887	0.000773254	0.00244166	0.00979528	0	0	0	0	0.0169656	0	1
DHAP	3	0.15854	0.150734	0.159894	0.142918	0.140557	0.135017	0.810328	0.80883	0.80562	0.779407	0.775342	0.771472	0.617636	0.60617	0.613208	0
2-PG	0	0.104613	0.10922	0.105868	0.193247	0.168271	0.177153	0.0593723	0.0610728	0.0559477	0.0657371	0.0637274	0.0649113	0.0822991	0.0888851	0.0871984
2-PG	1	0.00264511	0.00111427	0.00171593	0	0.000180935	0.0011148	0.000406317	0.00105132	0.000641183	0.00311997	0	0	0	0.00136909	0
2-PG	2	0.000599849	0	0	0	0	0	0	0	0	0	0	0	0	0	0
2-PG	3	0.892142	0.889666	0.892416	0.806753	0.831548	0.821732	0.940221	0.937876	0.943411	0.931143	0.936273	0.935089	0.917701	0.909746	0.912802
3-PG	0	0.104367	0.104737	0.105875	0.187289	0.179772	0.178264	0.062426	0.0597445	0.0570472	0.0700281	0.0657616	0.0730513	0.0859838	0.0907376	0.0904162	0
3-PG	1	0.0014067	0	0.000313919	0.00220257	0	0.00274172	0.000747698	0.00148201	0.00135411	0	0	0	0.00336553	0.00182475	0.00147316	0
3-PG	2	0.00426384	0.00154027	0.00305097	0.000970212	0	0.00354682	0.000898045	0	0	0	0.0040153	0.00225495	0.000907791	0.000193511	0	0
3-PG	3	0.889962	0.893722	0.89076	0.809538	0.820228	0.815447	0.935928	0.938774	0.941599	0.929972	0.930223	0.924694	0.909743	0.907244	0.908111	1
Phosphoenolpyruvate	0	0.123833	0.125064	0.125276	0.18078	0.191617	0.211294	0.058351	0.0651765	0.0589418	0.072688	0.0542176	0.0744553	0.0859105	0.0963093	0.0814419	0
Phosphoenolpyruvate	1	0	0	0	0	0	0	0.00134189	0	0	0.00518515	0	0	0	0	0	0
Phosphoenolpyruvate	2	0	0	0	0	0	0	0.00134438	0	0	0	0	0.00508365	0.00178991	0	0.00481798	1
Phosphoenolpyruvate	3	0.876167	0.874936	0.874724	0.81922	0.808383	0.788706	0.938963	0.934823	0.941058	0.922127	0.945782	0.920461	0.9123	0.903691	0.91374	0
Pyruvate	0	0.618389	0.547901	0.391772	0.673078	0.553708	0.662468	0.651392	0.283466	0.280328	0.593467	0.641171	0.585951	0.456783	0.47226	0.490305	0.999562
Pyruvate	1	0	0	0	0	0	0.00485715	0	0	0	0	0	0	0	0	0	0
Pyruvate	2	0.0095204	0	0	0	0	0	0	0	0	0	0	0	0	0	0	0
Pyruvate	3	0.372091	0.452099	0.608228	0.326922	0.446292	0.332675	0.348608	0.716534	0.719672	0.406533	0.358829	0.414049	0.543217	0.52774	0.509695	0.000438091
Lactate	0	0.479908	0.493216	0.496706	0.621558	0.585628	0.622891	0.177304	0.173784	0.169146	0.229252	0.222041	0.236054	0.328939	0.328588	0.331501	0.972467
Lactate	1	0	0	0.00028467	0	0	0	0	0	4.66234e-05	0	0	0	0	0	0	0
Lactate	2	0.00191566	0.00181764	0.00173298	1.03432e-05	0.00203076	0.00207801	0.00494367	0.0048026	0.00510574	0.0033293	0.00409036	0.00376193	0.00231368	0.00371962	0.00299456	0.000640763
Lactate	3	0.518176	0.504966	0.501276	0.378432	0.412341	0.375031	0.817752	0.821413	0.825702	0.767419	0.773869	0.760184	0.668747	0.667692	0.665505	0.0268926
Mannitol/Sorbitol	0	0.999627	1	0.999473	1	1	1	0.883778	0.719418	0.901102	0.887877	0.926894	0.896223	0.975719	0.983506	0.979935	0.812702
Mannitol/Sorbitol	1	0	0	0	0	0	0	0	0.00265653	0	0	0	0	0	0	0	0
Mannitol/Sorbitol	2	0	0	0	0	0	0	0	0	0	0	0	0	0	0	0	0.137441
Mannitol/Sorbitol	3	0	0	0	0	0	0	0	0	0	0.00303911	0.000544692	0	0	0	0	0
Mannitol/Sorbitol	4	0	0	0	0	0	0	0	0	0.000665234	0	0	0	0	0	0	0.049857
Mannitol/Sorbitol	5	0	0	0	0	0	0	0.00235566	0	0	0	0	0	0	0	0	0
Mannitol/Sorbitol	6	0.000372916	0	0.000526598	0	0	0	0.113866	0.277926	0.0982325	0.109084	0.0725614	0.103777	0.024281	0.0164935	0.0200647	0
Myoinositol	0	0.998376	0.998304	0.997687	0.997935	0.998281	0.99761	0.999766	0.999963	0.999777	0.999412	0.999196	0.999055	0.998829	0.99907	0.999081	0.81086
Myoinositol	1	0	0	0	0	0	0	0	0	0	0	0	0	0	0	0	0.0421429
Myoinositol	2	0	0	0	0	0	0	0	0	0	0	0	0	0	0	0	0.146997
Myoinositol	3	0	0	0	0	0	0	0	0	0	0	0	0	0	0	0	0
Myoinositol	4	0	0	0	0	0	0	0	0	0	0	0	0	0	0	0	0
Myoinositol	5	0	0	0	0	0	0	0	0	0	0	0	0	0	0	0	0
Myoinositol	6	0.00162407	0.00169603	0.00231251	0.00206543	0.00171919	0.00238976	0.000234187	3.74923e-05	0.000222535	0.000587947	0.000804113	0.000945266	0.00117063	0.000929758	0.000919306	0
Glucose 1-phosphate/Fructose 6-phosphate	0	0.650462	0.656926	0.641983	0.737158	0.744298	0.742515	0.0475783	0.0442087	0.0488682	0.0388309	0.0414059	0.0354142	0.447788	0.451447	0.450091
Glucose 1-phosphate/Fructose 6-phosphate	1	0	0	0	0	0	0	0	0	0	0	0	0	0	0	0
Glucose 1-phosphate/Fructose 6-phosphate	2	0	0	0	0	0	0	0	0	0	0	0	0	0	0	0
Glucose 1-phosphate/Fructose 6-phosphate	3	0.021373	0.0212489	0.0228174	0.0368523	0.0364534	0.0402804	0.0239802	0.0249667	0.0214186	0.0309159	0.031169	0.0306832	0.030644	0.0311817	0.0282688
Glucose 1-phosphate/Fructose 6-phosphate	4	0.00145836	0.00225348	0.00121081	0.00129129	0.00120142	0.00105221	0.00139593	0.00213314	0.00126378	0.0031171	0.00310146	0.00314712	0.00147352	0.00137782	0.00188123
Glucose 1-phosphate/Fructose 6-phosphate	5	0	0.000152324	0	0.00119905	0	0	0.000854947	0	0	0.00119783	0.00329091	0	0	0	0
Glucose 1-phosphate/Fructose 6-phosphate	6	0.326706	0.319419	0.333988	0.223499	0.218047	0.216153	0.926191	0.928691	0.928449	0.925938	0.921033	0.930755	0.520094	0.515994	0.519759
Ribose-5-phosphate	0	0.198294	0.194231	0.221507	0.285225	0.397406	0.423903	0.150608	0.162083	0.169158	0.349535	0.334047	0.289773	0.269352	0.250832	0.226358
Ribose-5-phosphate	1	0	0.00249372	0	0.00080491	0	0	0	0	0	0	0	0	0	0.000894476	0
Ribose-5-phosphate	2	0.0372736	0.0282972	0.0277502	0.0617982	0.0469973	0.0470726	0.0227123	0.0305123	0.0355999	0.0208298	0.0214286	0.0274304	0.0390688	0.0325882	0.0403148
Ribose-5-phosphate	3	0.0697238	0.0609625	0.0596091	0.16996	0.149618	0.136549	0.0213782	0.0200223	0.0169997	0.0245943	0.0207031	0.0305975	0.073741	0.0727143	0.0820096
Ribose-5-phosphate	4	0.000536656	0.000567727	0	0.00298304	0	0.00370329	0.00336763	0.0057943	0	0.00435786	0.000616665	0.00285188	0	0.000467018	0.00508507
Ribose-5-phosphate	5	0.694172	0.713448	0.691133	0.479229	0.405979	0.388772	0.801934	0.781588	0.778242	0.600683	0.623205	0.649347	0.617839	0.642504	0.646233
Xylulose-5-phosphate	0	0.876154	0.87669	0.833568	0.940135	0.969199	0.957294	0.251573	0.241955	0.254459	0.647741	0.623204	0.620456	0.754949	0.778802	0.783721
Xylulose-5-phosphate	1	0	0	0	0	0	0	0	0	0	0	0	0	0	0	0
Xylulose-5-phosphate	2	0	0	0	0	0	0	0.0160231	0.014405	0.0129191	0	0	0	0	0	0
Xylulose-5-phosphate	3	0.0146532	0.0145447	0.0163457	0.0169312	0.00732268	0.00950134	0.0175668	0.0174237	0.0184753	0.0108646	0.0150015	0.0162094	0.0161123	0.0119149	0.0141871
Xylulose-5-phosphate	4	0.000207665	0	0.00138126	0	0	0	0	0	0	0	0	0	0	0	0.000255944
Xylulose-5-phosphate	5	0.108985	0.108765	0.148705	0.042934	0.0234782	0.0332047	0.714838	0.726217	0.714146	0.341394	0.361795	0.363334	0.228938	0.209283	0.201836
Ribulose-5-phosphate	0	0.0566133	0.0451731	0.0529884	0.0635752	0.137359	0.101673	0.0211237	0.0192632	0.0200519	0.015866	0.0273577	0.0221644	0.0583928	0.0863526	0.0850575
Ribulose-5-phosphate	1	0.0018948	0	0.000803784	0	0.00855977	0.000606664	0.000398029	0	0.0020441	0.001017	0	0	0.00445957	0.003163	0
Ribulose-5-phosphate	2	0.0486178	0.0474611	0.0497351	0.0829793	0.07781	0.082848	0.0493744	0.0532352	0.0468463	0.0445186	0.0566366	0.0550317	0.0585426	0.0599949	0.0511432
Ribulose-5-phosphate	3	0.0891269	0.0804877	0.0838082	0.235295	0.21114	0.210134	0.037809	0.0322245	0.0284931	0.0548233	0.0533171	0.0483892	0.0990248	0.102516	0.0983269
Ribulose-5-phosphate	4	0.00120987	0.00385327	0.00585344	0	0.00788372	0.00677763	0	0.00529741	0.00584955	0.0162021	0	0.00103527	0.00261266	0.00178963	0.00720323
Ribulose-5-phosphate	5	0.802537	0.823025	0.806811	0.618151	0.557247	0.59796	0.891295	0.88998	0.896715	0.867573	0.862689	0.873379	0.776968	0.746184	0.758269
6-Phosphogluconic acid	0	0.118166	0.157088	0.154465	0.272097	0.353174	0.32831	0.0504956	0.0465103	0.0545773	0.15331	0.145421	0.152033	0.155189	0.151729	0.160183
6-Phosphogluconic acid	1	0	0	0	0	0	0	0.0105622	0	0	0	0	0	0	0	0
6-Phosphogluconic acid	2	0	0	0	0	0	0	0	0	0	0	0	0	0	0	0
6-Phosphogluconic acid	3	0	0	0	0.0232938	0.03155	0.0212424	0	0	0	0	0	0	0	0	0
6-Phosphogluconic acid	4	0	0	0	0	0	0	0	0	0	0	0	0	0	0	0
6-Phosphogluconic acid	5	0.0301409	0.0149866	0.00575241	0.0305209	0.0149871	0.0111199	0.0119554	0	0.0180932	0.0201788	0.000321326	0.0409855	0.0310605	0	0.0269531
6-Phosphogluconic acid	6	0.851693	0.827926	0.839782	0.674088	0.600289	0.639328	0.926987	0.95349	0.92733	0.826512	0.854258	0.806982	0.813751	0.848271	0.812863
Sedoheptulose 7-phosphate	0	0.921273	0.922678	0.915838	0.952044	0.952942	0.952315	0.45891	0.474941	0.468542	0.429888	0.433626	0.427866	0.72142	0.716101	0.725354
Sedoheptulose 7-phosphate	1	0	0	0	0	0	0	0	0	0	0	0	0	0	0	0
Sedoheptulose 7-phosphate	2	0	0	0	0	0	0	0	0	0	0	0	0	0	0	0
Sedoheptulose 7-phosphate	3	0.00288388	0.00213806	0.00250672	0.00495813	0.00441226	0.00450358	0.0102604	0.00788672	0.0079259	0.0129042	0.0130946	0.013385	0.0074659	0.00754561	0.00632619
Sedoheptulose 7-phosphate	4	0.0039398	0.00415192	0.00409799	0.00426613	0.00414938	0.00407459	0.0235923	0.0223278	0.0212247	0.0272497	0.0275556	0.02658	0.0128786	0.0129278	0.012819
Sedoheptulose 7-phosphate	5	0.00837682	0.00753403	0.00963486	0.0105434	0.0103939	0.0110816	0.00484214	0.00441201	0.00356051	0.00428996	0.00468869	0.00560341	0.00683448	0.00702626	0.00811789
Sedoheptulose 7-phosphate	6	0.000767242	0.000745927	0.00164137	0.000588511	0.000512742	0.000652313	0.00412777	0.00448579	0.00606153	0.0111659	0.0104879	0.0091367	0.003336	0.00165255	0.00359998
Sedoheptulose 7-phosphate	7	0.062759	0.0627519	0.0662806	0.0275996	0.0275899	0.027373	0.498268	0.485946	0.492685	0.514503	0.510547	0.517429	0.248065	0.254747	0.243783
Citrate	0	0.736493	0.743161	0.739747	1	0.999926	1	0.239964	0.234205	0.237562	0.95581	0.967011	0.973272	0.384511	0.387177	0.386878	0.972669
Citrate	1	0	0	0	0	0	0	0.00616851	0.00629292	0.00616512	0	0	0	0.00404276	0.00326342	0.00388275	0
Citrate	2	0.262974	0.256455	0.259514	0	0	0	0.588453	0.588102	0.588408	0.0265412	0.0191197	0.0141872	0.490308	0.487627	0.488115	0.0158478
Citrate	3	0	0	0	0	0	0	0.0246045	0.0258252	0.0247777	0.00678693	0.00542974	0.00527758	0.0193457	0.0188281	0.0187245	0
Citrate	4	0	0	0	0	0	0	0.0845196	0.0868454	0.0856	0.00464632	0.0037824	0.0030018	0.0597357	0.0607916	0.0609073	0.00754042
Citrate	5	0.000532716	0.000384426	0.000738731	0	7.39093e-05	0	0.0524881	0.0550992	0.0539921	0.00557188	0.00395581	0.00392218	0.039572	0.0399154	0.0391799	0.00394286
Citrate	6	0	0	0	0	0	0	0.00380232	0.00363035	0.00349484	0.000643268	0.000700893	0.000339609	0.00248488	0.00239742	0.00231298	0
Aconitate	0	0.690692	0.685895	0.67398	0.999396	0.987338	0.997263	0.231921	0.228249	0.233644	0.989868	0.967375	0.973695	0.334679	0.336604	0.335578	1
Aconitate	1	0	0	0	0	0	0	0	0.00126976	0.000200576	0	0	0	0	0	0	0
Aconitate	2	0.309308	0.312841	0.325594	0	0.00249754	0	0.611378	0.616037	0.609654	0.0065769	0.0326253	0.0207407	0.562128	0.561419	0.558815	0
Aconitate	3	0	0	0	0.000603619	0.00609455	0.00273683	0.020284	0.0166646	0.0171681	0.00355516	0	0	0.00672845	0.00934973	0.00981057	0
Aconitate	4	0	0	0	0	0.00406971	0	0.0855023	0.0888708	0.0878322	0	0	0	0.0615626	0.0582454	0.0579619	0
Aconitate	5	0	0.00126372	0.000425804	0	0	0	0.0464235	0.0450779	0.0471331	0	0	0.00556394	0.0325234	0.0318972	0.0356539	0
Aconitate	6	0	0	0	0	0	0	0.00449076	0.00383031	0.00436784	0	0	0	0.00237794	0.00248492	0.00218121	0
Isocitrate	0	0.737904	0.730742	0.719603	1	1	1	0.255264	0.24561	0.256167	0.975537	0.993274	1	0.412522	0.426521	0.440418	0.984247
Isocitrate	1	0	0	0	0	0	0	0.00269385	0.00462651	0.00218392	0	0	0	0	0	0	0
Isocitrate	2	0.261882	0.269258	0.280261	0	0	0	0.591128	0.598079	0.586086	0.0125095	0.00393168	0	0.491523	0.491801	0.47878	0.0124226
Isocitrate	3	0	0	0	0	0	0	0.0224165	0.0207283	0.0220056	0.00609699	0.00182734	0	0.0119861	0.00854224	0.00949003	0
Isocitrate	4	0	0	0	0	0	0	0.0768741	0.0802235	0.0800136	0.00324841	0.000966781	0	0.048074	0.0450905	0.0415551	0.00333073
Isocitrate	5	0.000213996	0	0.000134534	0	0	0	0.0481865	0.0473544	0.0500127	0.00260856	0	0	0.0330802	0.0257165	0.0276914	0
Isocitrate	6	0	0	1.04247e-06	0	0	0	0.00343693	0.00337763	0.00353133	0	0	0	0.00281424	0.00232877	0.00206615	0
a-KG	0	0.98704	0.997471	0.996987	0.993746	0.997849	0.99422	0.86512	0.823198	0.819306	1	0.997526	0.996785	0.883729	0.882755	0.890126	0.907669
a-KG	1	0	0	0	0	0	0	0	0	0	0	0	0	0	0	0	0.0301207
a-KG	2	0	0.00153561	0.00229563	0.00625383	0	0	0.112781	0.151547	0.154296	0	0	0	0.101026	0.102634	0.0933339	0
a-KG	3	0.0129599	0.000993467	0.000717414	0	0.00215082	0.00577963	0.00775381	0.00880025	0.00941755	0	0.00247351	0.00321471	0.00558551	0.00371908	0.00602447	0.0622101
a-KG	4	0	0	0	0	0	0	0.0106621	0.0129699	0.0134649	0	0	0	0.00736469	0.009178	0.00813787	0
a-KG	5	0	0	0	0	0	0	0.00368284	0.00348502	0.00351558	0	0	0	0.00229463	0.00171411	0.00237823	0
Succinate	0	1	1	1	1	1	1	0.856409	0.868157	0.873021	1	0.999489	1	0.950498	0.950958	0.950787	0.997255
Succinate	1	0	0	0	0	0	0	0	0	0	0	0	0	0	0	0	0
Succinate	2	0	0	0	0	0	0	0.126207	0.114585	0.11064	0	0	0	0.0441814	0.0438997	0.0430934	0.00274486
Succinate	3	0	0	0	0	0	0	0.0125779	0.012041	0.0127475	0	0	0	0.00481076	0.00393792	0.00500544	0
Succinate	4	0	0	0	0	0	0	0.00480618	0.00521716	0.00359138	0	0.000511452	0	0.00051028	0.00120471	0.0011137	0
Fumarate	0	1	1	1	1	1	1	0.939301	0.936867	0.942193	1	1	1	0.992405	0.989873	0.985477	0.601191
Fumarate	1	0	0	0	0	0	0	0	0	0	0	0	0	0	0	0	0
Fumarate	2	0	0	0	0	0	0	0.041366	0.0420723	0.0380537	0	0	0	0.0064008	0.0101268	0.00885319	0
Fumarate	3	0	0	0	0	0	0	0.0193334	0.0210602	0.0197529	0	0	0	0.00119468	0	0.00566988	0.398809
Fumarate	4	0	0	0	0	0	0	0	0	0	0	0	0	0	0	0	0
Malate	0	0.99789	0.99795	0.997731	0.995377	0.995448	0.995272	0.784491	0.784701	0.782448	0.920564	0.921327	0.921267	0.843474	0.843896	0.846069	0.966437
Malate	1	0	0	0	0	0	0	0.0113306	0.0114163	0.011929	0	0	0	0.0082348	0.00762877	0.00695048	0.0131392
Malate	2	0.000180995	0.000144583	0.000124501	0	0	0	0.123137	0.123238	0.123215	0.00309507	0.00325118	0.00311316	0.0896196	0.0891927	0.0887531	0
Malate	3	0.00192897	0.0019055	0.00214458	0.00448324	0.00446233	0.00465712	0.0729161	0.0728046	0.0739773	0.0760138	0.0751856	0.0753385	0.0538975	0.0545164	0.0535075	0
Malate	4	0	0	0	0.00013942	9.01432e-05	7.05573e-05	0.00812512	0.00784059	0.00843074	0.00032754	0.000236574	0.000281606	0.00477449	0.00476602	0.00472032	0.0204234
Glutamate	0	0.998813	0.998789	0.998851	1	1	1	0.825103	0.825023	0.821452	0.998889	0.999027	0.999125	0.951418	0.952629	0.950994	0.949709
Glutamate	1	0	0	0	0	0	0	0	0	0	0	0	0	0	0	0	0
Glutamate	2	0.00118662	0.00121119	0.0011487	0	0	0	0.148227	0.147052	0.14985	0.00111099	0.000972636	0.000874618	0.040424	0.0399075	0.0412763	0.0307856
Glutamate	3	0	0	0	0	0	0	0.00979441	0.0105392	0.0101772	0	0	0	0.00353102	0.00322328	0.00327504	0.00241928
Glutamate	4	0	0	0	0	0	0	0.0133452	0.0136037	0.0141634	0	0	0	0.00364082	0.00373785	0.00338724	0
Glutamate	5	0	0	0	0	0	0	0.00353064	0.00378272	0.00435683	0	0	0	0.000986548	0.000502207	0.00106775	0.0170863
Glutamine	0	1	1	1	1	1	1	0.999885	0.999919	0.999899	1	1	1	1	1	1	0.995319
Glutamine	1	0	0	0	0	0	0	0	0	0	0	0	0	0	0	0	0
Glutamine	2	0	0	0	0	0	0	0.000114697	8.08104e-05	6.363e-05	0	0	0	0	0	0	0.00126718
Glutamine	3	0	0	0	0	0	0	0	0	3.69151e-05	0	0	0	0	0	0	0.00238562
Glutamine	4	0	0	0	0	0	0	0	0	0	0	0	0	0	0	0	8.98511e-05
Glutamine	5	0	0	0	0	0	0	0	0	0	0	0	0	0	0	0	0.00093866
2-hydroxyglutaric acid	0	1	1	1	1	1	1	0.849129	0.854028	0.848987	1	1	0.999337	0.945478	0.943716	0.949881	0.998013
2-hydroxyglutaric acid	1	0	0	0	0	0	0	0	0	0	0	0	0	0	0	0	0
2-hydroxyglutaric acid	2	0	0	0	0	0	0	0.132633	0.129598	0.132407	0	0	0	0.0477778	0.0480887	0.0434737	0.00198728
2-hydroxyglutaric acid	3	0	0	0	0	0	0	0.00631178	0.00556067	0.00650779	0	0	0	0.00277542	0.00343339	0.00270625	0
2-hydroxyglutaric acid	4	0	0	0	0	0	0	0.00928246	0.00862448	0.00964179	0	0	0	0.00341806	0.00429071	0.0030719	0
2-hydroxyglutaric acid	5	0	0	0	0	0	0	0.00264426	0.00218962	0.00245688	0	0	0.000662692	0.000550697	0.000471392	0.000867444	0
Aspartate	0	0.999419	0.999525	0.999439	0.997764	0.996059	0.996015	0.818907	0.816641	0.816568	0.952603	0.953098	0.949171	0.937232	0.939009	0.93831	1
Aspartate	1	0	0	0	0	0	0	0.00423535	0.00437621	0.00521025	0	0	0	0	0	0	0
Aspartate	2	0	0	0	0	0	0	0.117585	0.118433	0.117578	0.000329188	0	0.000968685	0.0403372	0.0404012	0.0401153	0
Aspartate	3	0.000580647	0.000474925	0.000560617	0.00223561	0.00394145	0.00398526	0.0548456	0.0557477	0.0561747	0.0470682	0.0469023	0.0498604	0.0205743	0.0193811	0.0200853	0
Aspartate	4	0	0	0	0	0	0	0.00442667	0.00480171	0.00446876	0	0	0	0.00185696	0.00120865	0.00148977	0
Alanine	0	0.957916	0.952702	0.953269	0.986087	0.984357	0.984963	0.69436	0.664473	0.680394	0.74799	0.772536	0.777258	0.867732	0.850753	0.863543	0.917013
Alanine	1	0	0	0	0	0	0	0	0	0	0	0	0	0	0	0	0
Alanine	2	0	0	0	0	0	0	0.00103985	0.00105995	0	0	0	0	0	0	0	0
Alanine	3	0.0420835	0.0472975	0.0467314	0.013913	0.0156428	0.0150367	0.304601	0.334467	0.319606	0.25201	0.227464	0.222742	0.132268	0.149247	0.136457	0.0829874
Glycine	0	0.998894	0.998954	0.999162	1	1	1	0.895923	0.901991	0.901604	0.958231	0.961608	0.961323	0.970286	0.969998	0.969853	0.948098
Glycine	1	0	0	0	0	0	0	0	0	0	0	0	0	0	0	0	0.0388621
Glycine	2	0.00110622	0.00104646	0.0008376	0	0	0	0.104077	0.0980087	0.0983955	0.0417691	0.0383925	0.0386772	0.0297142	0.0300019	0.0301471	0.0130401
Valine	0	1	1	0.999766	0.998811	0.997613	0.998668	1	1	1	0.996973	0.998581	0.998156	0.999968	1	1	1
Valine	1	0	0	0.00023372	0.00118871	0.00238733	0.00133172	0	0	0	0.00302718	0.00141934	0.00184428	3.18e-05	0	0	0
Valine	2	0	0	0	0	0	0	0	0	0	0	0	0	0	0	0	0
Valine	3	0	0	0	0	0	0	0	0	0	0	0	0	0	0	0	0
Valine	4	0	0	0	0	0	0	0	0	0	0	0	0	0	0	0	0
Valine	5	0	0	0	0	0	0	0	0	0	0	0	0	0	0	0	0
Leucine	0	1	1	1	1	1	1	1	1	0.999721	0.999259	0.999283	0.999613	0.999772	1	0.999815	0.998445
Leucine	1	0	0	0	0	0	0	0	0	0.000278781	0.000740523	0.000716926	0.00038713	0.000227944	0	0.000184921	0
Leucine	2	0	0	0	0	0	0	0	0	0	0	0	0	0	0	0	0
Leucine	3	0	0	0	0	0	0	0	0	0	0	0	0	0	0	0	0
Leucine	4	0	0	0	0	0	0	0	0	0	0	0	0	0	0	0	0.00155482
Leucine	5	0	0	0	0	0	0	0	0	0	0	0	0	0	0	0	0
Leucine	6	0	0	0	0	0	0	0	0	0	0	0	0	0	0	0	0
Histidine	0	0.999476	0.999291	0.998063	0.999923	0.999858	0.999945	0.999852	0.999925	0.999653	0.999951	0.999667	0.999846	0.999913	0.999901	0.999684	1
Histidine	1	0	0	0	0	0	0	0	0	0	0	0	0	0	0	0	0
Histidine	2	0.000524257	0.000456612	0.00185371	0	0	0	0	0	0.00018776	0	0	0	0	0	0.000190853	0
Histidine	3	0	0	0	0	0	0	0	0	0	0	0	0	0	0	1.25047e-05	0
Histidine	4	0	0	0	0	0	0	0	0	0	0	0	0	0	0	0	0
Histidine	5	0	9.53695e-05	0	2.72309e-05	0	0	0	0	0.000127462	0	0	8.68982e-05	0	0	0	0
Histidine	6	0	0.000157008	8.302e-05	4.9278e-05	0.000142006	5.53292e-05	0.000147741	7.54415e-05	3.17254e-05	4.87432e-05	0.000332588	6.74435e-05	8.69745e-05	9.93498e-05	0.000113078	0
Asparagine	0	1	1	1	1	1	1	0.966428	0.863357	0.944207	1	1	1	1	1	1	1
Asparagine	1	0	0	0	0	0	0	0	0.119555	0	0	0	0	0	0	0	0
Asparagine	2	0	0	0	0	0	0	0.0335717	0.017088	0.0557927	0	0	0	0	0	0	0
Asparagine	3	0	0	0	0	0	0	0	0	0	0	0	0	0	0	0	0
Asparagine	4	0	0	0	0	0	0	0	0	0	0	0	0	0	0	0	0
Proline	0	0.996896	0.998577	0.997567	1	1	1	0.835702	0.835402	0.834556	0.999304	0.998877	0.999254	0.918545	0.921379	0.919963	0.940319
Proline	1	0.00310423	0.00142328	0.0024329	0	0	0	0.00538341	0.00534728	0.00509469	0	0	0	0.00339641	0.00277171	0.00365382	0.0226328
Proline	2	0	0	0	0	0	0	0.129967	0.128073	0.129914	0.00067021	0.00100796	0.000612851	0.0646743	0.0635733	0.0637458	0.0370486
Proline	3	0	0	0	0	0	0	0.0105789	0.0123773	0.011067	0	5.00739e-05	2.74193e-05	0.00485018	0.00477299	0.00453056	0
Proline	4	0	0	0	0	0	0	0.0146118	0.0148187	0.0149312	2.59652e-05	6.54193e-05	0.000106058	0.00656915	0.00586627	0.00638776	0
Proline	5	0	0	0	0	0	0	0.00375683	0.00398162	0.0044372	0	0	0	0.00196531	0.00163719	0.00171925	0
Oxoproline	0	0.999454	0.998612	0.999128	0.999216	0.999604	0.999781	0.993192	0.993623	0.994073	0.999848	0.999852	0.999412	0.999705	0.99937	0.999414	0.847433
Oxoproline	1	0.000445248	0.000760031	0.000588516	0.000512079	9.22511e-05	0	0	0	0	0	0	0.000198128	0	0	0	0
Oxoproline	2	0	0	0	0	0	0	0.00552484	0.0056491	0.00474056	0	0	0	0.000153043	0.000377584	0.000372779	0.0920054
Oxoproline	3	8.87058e-05	0.000604154	0.000252903	0.00025069	0.000276987	0.000193111	0.00064522	0	0.000563215	0.000144561	0.000141804	0.000380598	0.000121503	0.000176036	0.000165853	0.0358404
Oxoproline	4	7.47526e-06	2.18809e-05	2.51701e-05	2.0812e-05	2.68057e-05	2.58527e-05	0.000537624	0.000525706	0.000449855	2.67747e-06	2.38062e-06	4.47575e-06	1.40089e-05	5.68981e-05	2.19869e-05	0.00915863
Oxoproline	5	4.53785e-06	2.09187e-06	5.79444e-06	0	0	0	0.000100009	0.000202347	0.000172908	5.22884e-06	4.05733e-06	4.46359e-06	6.17277e-06	1.90614e-05	2.57163e-05	0.0155628
Methionine	0	1	1	1	1	1	1	0.993694	0.993642	0.993938	0.999639	0.999788	0.999779	0.998993	0.999177	0.999247	0.863043
Methionine	1	0	0	0	0	0	0	0	0	0	0	0	0	0	0	0	0.0899358
Methionine	2	0	0	0	0	0	0	0	0	0	0	0	0	0	0	0	0
Methionine	3	0	0	0	0	0	0	7.43123e-05	3.25067e-05	0	0	0	0	0	0	0	0
Methionine	4	0	0	0	0	0	0	0.00623153	0.00632513	0.00606221	0.000360929	0.000211632	0.000220617	0.00100733	0.000823304	0.00075268	0.0470213
Methionine	5	0	0	0	0	0	0	0	0	0	0	0	0	0	0	0	0
Lysine	0	1	1	1	1	0.999925	1	1	1	1	1	1	1	1	0.999956	1	0.940914
Lysine	1	0	0	0	0	0	0	0	0	0	0	0	0	0	0	0	0.0590859
Lysine	2	0	0	0	0	0	0	0	0	0	0	0	0	0	0	0	0
Lysine	3	0	0	0	0	0	0	0	0	0	0	0	0	0	0	0	0
Lysine	4	0	0	0	0	7.52775e-05	0	0	0	0	0	0	0	0	4.44305e-05	0	0
Lysine	5	0	0	0	0	0	0	0	0	0	0	0	0	0	0	0	0
Lysine	6	0	0	0	0	0	0	0	0	0	0	0	0	0	0	0	0
Arginine	0	1	1	1	1	1	1	1	1	1	1	1	1	1	1	1	1
Arginine	1	0	0	0	0	0	0	0	0	0	0	0	0	0	0	0	0
Arginine	2	0	0	0	0	0	0	0	0	0	0	0	0	0	0	0	0
Arginine	3	0	0	0	0	0	0	0	0	0	0	0	0	0	0	0	0
Arginine	4	0	0	0	0	0	0	0	0	0	0	0	0	0	0	0	0
Arginine	5	0	0	0	0	0	0	0	0	0	0	0	0	0	0	0	0
Arginine	6	0	0	0	0	0	0	0	0	0	0	0	0	0	0	0	0
Phenylalanine	0	0.998815	0.998872	0.99895	0.999232	0.999634	0.999921	0.999254	0.999103	0.999682	0.998736	0.99878	0.999556	0.999162	0.999529	0.999121	0.770033
Phenylalanine	1	0	0	0	0	0	0	0	0	0	0.000851132	0.000824653	0	9.64456e-05	0	0	0.00570149
Phenylalanine	2	0	0	0	0	0	0	0	0	0	0	0	0	0	0	0	0
Phenylalanine	3	0.000565702	0.000623831	0.000438614	0.000379298	5.18235e-05	0	0.000138827	0	0	0.000213775	0.000157834	0.000189095	0.000136863	0	0.000414876	0.0157425
Phenylalanine	4	0	0	0	0	0	5.17969e-06	0	0	0	0	3.21416e-06	0	0	0	0	0.0114793
Phenylalanine	5	0	0	6.02146e-06	0	0	0	0	9.99416e-06	0	0	0	0	0	1.71238e-05	0	0.0290147
Phenylalanine	6	0	0	0	0	0	0	0	0	0	0	0	0	0	0	0	0
Phenylalanine	7	0	0	0	0	0	0	0	0	0	0	0	0	0	0	0	0
Phenylalanine	8	0.000619511	0.000504071	0.000605549	0.000388801	0.000314637	7.42632e-05	0.000606681	0.000880547	0.000318237	0.000198885	0.000231082	0.000254617	0.00058868	0.000453947	0.000457409	0.161717
Phenylalanine	9	1.4557e-07	0	0	0	0	0	0	6.75054e-06	0	0	2.74888e-06	0	1.63964e-05	0	6.67021e-06	0.00631131
Serine	0	0.996951	0.997502	0.998438	1	1	1	0.839635	0.864818	0.876977	0.914895	0.918941	0.92163	0.960023	0.961869	0.959266	0.986944
Serine	1	0	0	0	0	0	0	0.0250587	0.020069	0.0169954	0	0	0	0	0	0	0
Serine	2	0	0	0	0	0	0	0.0229952	0.0185797	0.0176109	0	0	0.00208535	0	0.000562891	0.0024298	0
Serine	3	0.00304941	0.0024981	0.00156164	0	0	0	0.112311	0.0965332	0.0884171	0.0851051	0.0810586	0.0762842	0.0399769	0.0375682	0.0383041	0.0130565
Threonine	0	1	0.999902	1	1	0.998991	0.999766	1	1	1	0.998989	0.999811	0.999236	1	1	1	0.995545
Threonine	1	0	7.26827e-05	0	0	0.00100944	0.00023388	0	0	0	0.00101108	0.00018944	0.00076446	0	0	0	0
Threonine	2	0	0	0	0	0	0	0	0	0	0	0	0	0	0	0	0.00445454
Threonine	3	0	0	0	0	0	0	0	0	0	0	0	0	0	0	0	0
Threonine	4	0	2.54409e-05	0	0	0	0	0	0	0	0	0	0	0	0	0	0
Tyrosine	0	0.996447	0.996896	0.997424	0.998573	0.998432	0.998064	0.996366	0.997178	0.996449	0.998905	0.999099	0.998405	0.997553	0.99779	0.998576	0.662312
Tyrosine	1	0	0	0	0	0	0	0	0	0	0	0	0	0	0	0	0
Tyrosine	2	0	0	0	0	0	0	0	0	0	0	0	0	0	0	0	0
Tyrosine	3	0.00177473	0.00101078	0.000819372	0.000938419	0.0005334	0.000932242	0.00181447	0.000777561	0.00128813	0.000856382	0.00041411	0.000523839	0.00122116	0.000898978	0.00107358	0.112767
Tyrosine	4	0	0	0	0	0	0	0	0	0	0	0	0	0	0	0	0.00180902
Tyrosine	5	0	3.46447e-05	0	0	8.43523e-05	1.9841e-05	0	0.000104115	0.000332082	7.48487e-05	0.000261933	0.000218631	4.08537e-05	5.43675e-05	0.000106255	0.0109698
Tyrosine	6	0	0	6.37836e-05	9.09709e-05	0	3.79306e-05	0	0	0	0	0	2.35899e-05	0	3.64632e-05	0	0
Tyrosine	7	0	0	0	0	0	0	0	0	0	0	0	0	0	0	0	0
Tyrosine	8	0.00177783	0.00205836	0.00169258	0.000397703	0.000949977	0.000945886	0.00181962	0.00194071	0.00193065	0.000163349	0.000225295	0.000829224	0.00118457	0.00122015	0.000244285	0.12138
Tyrosine	9	0	0	0	0	0	0	0	0	0	0	0	0	0	0	0	0.0907625
Tryptophan	0	0.847742	0.847989	0.85067	0.970972	0.974334	0.973079	0.844589	0.840349	0.844277	0.977122	0.975459	0.975127	0.932553	0.935065	0.950058	0.324466
Tryptophan	1	0	0	0	0	0	0	0	0	0	0	0	0	0	0	0	0
Tryptophan	2	0	0	0	0	0	0	0	0	0	0	0	0	0	0	0	0
Tryptophan	3	0	0	0	0	0	0	0	0	0	0	0	0	0	0	0	0.0509191
Tryptophan	4	0	0	0	0	0	0	0	0	0	0	0	0	0	0	0	0
Tryptophan	5	4.54085e-05	0	0	0	6.27638e-05	7.9509e-05	0.000360839	0	0.000110051	0	0	0	9.86916e-05	0.000166484	1.02906e-05	0.149607
Tryptophan	6	0	0	0	0	0	0	0	0	0	0	0	0	0	0	0	0
Tryptophan	7	0	0	0	0	0	0	0	0	0	0	0	0	0	0	0	0.0477598
Tryptophan	8	0.143388	0.144027	0.142163	0.0261848	0.0233272	0.0244179	0.130552	0.136357	0.130399	0.0205198	0.0224191	0.022835	0.0609398	0.058708	0.0456271	0.203336
Tryptophan	9	0.00778405	0.00729218	0.00675555	0.00196124	0.00131314	0.00161516	0.00592146	0.0063474	0.00649658	0.00145314	0.00127099	0.00168967	0.00350341	0.00323314	0.00242672	0.223912
Tryptophan	10	0	0	0	0	0	0	0.0149598	0.0154862	0.0158461	0	0	0	0.00182266	0.00171736	0.0010428	0
Tryptophan	11	0.00104121	0.000691753	0.000411733	0.000882378	0.000962593	0.000808726	0.00361667	0.00146019	0.00287182	0.000904909	0.000851034	0.00034837	0.00108251	0.00111042	0.000834897	0
Hydroxyproline	0	0.998412	0.998789	0.998037	0.998159	0.998569	0.998144	0.99433	0.995506	0.99283	0.998424	0.999074	0.997727	0.996906	0.998582	0.99736	0.479645
Hydroxyproline	1	0	0	0	0	0	0	0	0	0	0	0	0	0	0	0	0
Hydroxyproline	2	0	0	0	0	0	0	0	0	0	0	0	0	0	0	0	0.119857
Hydroxyproline	3	0.00158786	0.00121109	0.00196337	0.0017109	0.00143074	0.0018563	0.00540248	0.0044939	0.00716953	0.00157566	0.000925942	0.00227265	0.00309386	0.00141776	0.00241757	0.136611
Hydroxyproline	4	0	0	0	0	0	0	0	0	0	0	0	0	0	0	0	0.0162676
Hydroxyproline	5	0	0	0	0.00013015	0	0	0.000267307	0	0	0	0	0	0	0	0.000222027	0.24762
N-Acetylaspartate	0	0.999931	0.999924	0.999869	0.999871	0.999966	0.999978	0.649276	0.646484	0.642645	0.969809	0.971121	0.970151	0.873964	0.874458	0.874016	0.905093
N-Acetylaspartate	1	0	0	0	0	0	0	0.00133467	0.00129487	0.00129079	0	0	0	4.66026e-06	0	0	0
N-Acetylaspartate	2	0	0	0	0	0	0	0.289069	0.292549	0.293973	0.0253258	0.0242131	0.024986	0.106904	0.105896	0.107924	0.0851241
N-Acetylaspartate	3	0	0	0	0	0	0	0.0117557	0.0114058	0.0121512	0.00356508	0.00339791	0.00336776	0.0038271	0.00394305	0.00321037	0
N-Acetylaspartate	4	0	0	0	0	0	0	0.0333803	0.0329736	0.0338705	0	2.47175e-05	0.00016809	0.0107269	0.0110696	0.0107261	0.00127375
N-Acetylaspartate	5	6.92403e-05	7.61362e-05	0.000129612	0.000129242	2.92804e-05	2.00441e-05	0.014167	0.0143186	0.0151636	0.00130029	0.00124343	0.0013272	0.00418084	0.00423759	0.00378571	0
N-Acetylaspartate	6	0	0	1.86014e-06	0	4.52101e-06	2.3107e-06	0.0010168	0.000974352	0.000905742	0	0	0	0.000391897	0.000395589	0.000338052	0.00850876
Glycerol	0	0.986267	0.966386	0.958889	0.958882	0.977922	0.966717	0.817319	0.788047	0.769093	0.732738	0.711618	0.709955	0.928248	0.867079	0.892712	1
Glycerol	1	0	0	0	0	0	0	0	0	0	0	0	0	0	0	0	0
Glycerol	2	0	0	0	0.00221366	0	0	0	0	0	0	0	0	0	0	0	0
Glycerol	3	0.0137329	0.0336139	0.0411111	0.0389045	0.0220781	0.0332826	0.182681	0.211953	0.230907	0.267262	0.288382	0.290045	0.0717519	0.132921	0.107288	0
Glycerol 3-phosphate	0	0.965057	0.970109	0.970423	0.760426	0.797632	0.800184	0.905317	0.900472	0.905704	0.55082	0.56882	0.528884	0.74101	0.744059	0.748059
Glycerol 3-phosphate	1	0	0	0	0	0	0	0	0	0	0	0	0	0	0	0
Glycerol 3-phosphate	2	0	0	0	0	0	0	0	0	0	0	0	0	0	0	0
Glycerol 3-phosphate	3	0.0349434	0.0298912	0.0295771	0.239574	0.202368	0.199816	0.0946832	0.0995279	0.0942962	0.44918	0.43118	0.471116	0.25899	0.255941	0.251941
Adenine	0	0.999954	0.999975	1	1	1	0.999962	0.943241	0.945779	0.943395	0.9988	1	1	0.991131	0.990516	0.990906	0.989744
Adenine	1	0	0	0	0	0	0	0.0413684	0.0401273	0.0411587	0.00119983	0	0	0.00689192	0.00734102	0.00714821	0.0102558
Adenine	2	0	0	0	0	0	0	0.0128044	0.0114675	0.0127335	0	0	0	0.00156899	0.00168431	0.00156453	0
Adenine	3	0	0	0	0	0	3.82815e-05	0.00248075	0.00256689	0.00260242	0	0	0	0.000408358	0.000458901	0.000381637	0
Adenine	4	2.39151e-05	0	0	0	0	0	0.000105582	5.88545e-05	0.000110449	0	0	0	0	0	0	0
Adenine	5	2.20024e-05	2.45311e-05	0	0	0	0	0	0	0	0	0	0	0	0	0	0
Guanine	0	1	1	1	1	1	1	1	1	1	1	1	0.986857	0.968995	1	1	1
Guanine	1	0	0	0	0	0	0	0	0	0	0	0	0	0	0	0	0
Guanine	2	0	0	0	0	0	0	0	0	0	0	0	0	0	0	0	0
Guanine	3	0	0	0	0	0	0	0	0	0	0	0	0	0	0	0	0
Guanine	4	0	0	0	0	0	0	0	0	0	0	0	0	0	0	0	0
Guanine	5	0	0	0	0	0	0	0	0	0	0	0	0.0131435	0.031005	0	0	0
Uracil	0	1	1	1	1	1	1	0.961761	0.980793	0.971421	1	1	0.999272	1	0.998635	1	1
Uracil	1	0	0	0	0	0	0	0.0202388	0.00411773	0.0167305	0	0	0.000727956	0	0	0	0
Uracil	2	0	0	0	0	0	0	0.0180005	0.0150889	0.0118485	0	0	0	0	0.00136485	0	0
Uracil	3	0	0	0	0	0	0	0	0	0	0	0	0	0	0	0	0
Uracil	4	0	0	0	0	0	0	0	0	0	0	0	0	0	0	0	0
Inosine	0	0.799436	0.774106	0.779873	0.953748	0.950765	0.952695	0	0	0	0.65692	0.435735	0.318397	0.904709	0.922159	0.901493
Inosine	1	0	0	0	0	0	0	0	0	0	0	0	0	0	0	0
Inosine	2	0	0	0	0	0	0	0	0	0	0.00299498	0	0	0	0	0
Inosine	3	0.0206622	0.0329283	0.0353215	0.0118422	0.0112474	0.0126438	0	0	0	0	0	0	0.0139783	0.00666912	0.00942866
Inosine	4	0	0	0	0	0	0	0	0	0	0	0	0	0	0	0
Inosine	5	0.171819	0.192966	0.184806	0.0344095	0.0379875	0.0346609	1	1	1	0.340085	0.564265	0.681603	0.081313	0.0711715	0.0880242
Inosine	6	0	0	0	0	0	0	0	0	0	0	0	0	0	0	0
Inosine	7	0	0	0	0	0	0	0	0	0	0	0	0	0	0	0
Inosine	8	0	0	0	0	0	0	0	0	0	0	0	0	0	0	0.00105399
Inosine	9	0	0	0	0	0	0	0	0	0	0	0	0	0	0	0
Inosine	10	0.00808285	0	0	0	0	0	0	0	0	0	0	0	0	0	0
Adenosine	0	0.974256	0.973601	0.967574	0.996331	0.989332	0.990645	0.365161	0.36636	0.357627	0.666505	0.666113	0.688694	0.881377	0.880699	0.8794	0.696662
Adenosine	1	0	0	0	0	0	0	0	0	0.00129705	0	0	0	0	0	0	0
Adenosine	2	0	0	0	0	0	0	0.0165006	0.0161084	0.0175285	0.00242031	0.00275275	0.00170765	0	0	0	0
Adenosine	3	0.00392978	0.00346088	0.00434324	0.000268777	0.00174297	0.00176717	0.0173694	0.0178039	0.0172807	0.0118845	0.0124689	0.011128	0.00522565	0.00495822	0.0051549	0
Adenosine	4	0.000141734	0.000203078	0.000129037	0	7.06982e-05	0.000116481	0.000749475	0.0012773	0.0022865	0	0	0	0	0	0	0
Adenosine	5	0.0214396	0.022512	0.0276008	0.00331641	0.00879296	0.00744139	0.580241	0.57929	0.582658	0.318523	0.318474	0.298233	0.112941	0.1141	0.114617	0.0492656
Adenosine	6	0	0	0	0	0	0	0.0173594	0.0165606	0.0187772	0	0	0	0.000217116	0.000135215	0.000516595	0
Adenosine	7	0	0	0	0	0	0	0.00111006	0.00133472	0.00106073	0	0	0	0	0	0	0
Adenosine	8	2.83799e-05	0	8.45392e-06	0	0	0	0.00115395	0.000855516	0.00101821	0	0	0	0	0	0	0
Adenosine	9	2.65701e-05	0	1.5074e-05	0	0	0	0	0	0	0	0	0	3.58694e-06	0	1.0658e-07	0
Adenosine	10	0.000178323	0.000223343	0.000329256	8.42094e-05	6.14362e-05	3.00487e-05	0.000355395	0.000409445	0.000465987	0.000666344	0.000191156	0.000236719	0.000235726	0.000107975	0.000311349	0.254072
Guanosine	0	0.915498	0.954622	0.975915	0.971784	0.979419	0.970619	0.158461	0.168428	0.237996	0.670612	0.666012	0.679933	0.845148	0.857681	0.887037	0.17718
Guanosine	1	0	0	0	0	0	0	0	0	0	0	0	0	0	0	0	0
Guanosine	2	0	0	0	0	0	0	0.0104893	0	0	0.0221434	0.00115661	0.00752718	0	0	0	0
Guanosine	3	0	0	0	0.0057652	0	0.00607318	0	0	0.00755727	0	0.00245928	0.00795763	0	0.00332859	0.00446123	0
Guanosine	4	0	0	0	0	0	0	0	0	0	0	0	0	0	0	9.7127e-05	0
Guanosine	5	0.0845022	0.0453777	0.0240847	0.0224508	0.0205811	0.0233079	0.81019	0.811997	0.73855	0.307245	0.330372	0.304582	0.154852	0.138991	0.108405	0
Guanosine	6	0	0	0	0	0	0	0.0208603	0.000402788	0.0158972	0	0	0	0	0	0	0
Guanosine	7	0	0	0	0	0	0	0	0.019172	0	0	0	0	0	0	0	0
Guanosine	8	0	0	0	0	0	0	0	0	0	0	0	0	0	0	0	0
Guanosine	9	0	0	0	0	0	0	0	0	0	0	0	0	0	0	0	0
Guanosine	10	0	0	0	0	0	0	0	0	0	0	0	0	0	0	0	0.82282
Uridine	0	0.952738	0.954803	0.956027	0.999265	0.994481	0.995133	0.194685	0.200737	0.155846	0.760237	0.776783	0.747901	0.847567	0.827646	0.837115	0.547829
Uridine	1	0	0	0	0	0	0	0	0	0	0	0	0	0	0	0	0
Uridine	2	0	0	0	0	0	0	0.0141354	0.00338653	0.0119351	0	0	0	0	0	0	0.159638
Uridine	3	0.0240292	0.0276674	0.0244114	0	0	0	0.0176703	0.0206381	0.018036	0.00586841	0.000456111	0.00811447	0.0130153	0.0120401	0.0132169	0
Uridine	4	0	0	0	0	0	0	0	0	0	0	0	0	0	0	0	0
Uridine	5	0.023233	0.0175291	0.0195616	0.000734986	0.00551919	0.00486652	0.714727	0.718732	0.746099	0.232474	0.221302	0.243985	0.13152	0.151295	0.138178	0.21493
Uridine	6	0	0	0	0	0	0	0.0285974	0.0239551	0.0244199	0	0	0	0.00389006	0.00608122	0.00628906	0.0776033
Uridine	7	0	0	0	0	0	0	0.0257264	0.0298115	0.0321109	0	0.000466262	0	0.00400798	0.00293721	0.00448263	0
Uridine	8	0	0	0	0	0	0	0.00445912	0.00273989	0.0115528	0.00142107	0.00099292	0	0	0	0.000717723	0
Uridine	9	0	0	0	0	0	0	0	0	0	0	0	0	0	0	0	0
Pseudouridine	0	0.936522	0.956822	0.985254	0.969193	0.96806	0.939217	0.963957	0.963588	0.957634	0.980035	0.983702	0.984985	0.970365	0.969637	0.978274	0.330837
Pseudouridine	1	0	0	0	0	0	0	0	0	0	0	0	0	0	0	0	0
Pseudouridine	2	0	0	0	0	0	0	0	0	0	0	0	0	0	0	0	0
Pseudouridine	3	0.0134381	0.00502834	0.000595963	0.00224125	0.00101922	0.00612686	0.000620343	0	0.00180508	0.00071406	0.000219888	0.000967524	0	0	0	0
Pseudouridine	4	0	0	0	0	0	0	0	0	0	0	0	0.000140787	0	0	0	0
Pseudouridine	5	0.0491372	0.0381498	0.0141502	0.0285658	0.0309206	0.0546564	0.0353996	0.0364118	0.0405607	0.0192512	0.0160782	0.0139065	0.0296346	0.0301222	0.0217262	0.650691
Pseudouridine	6	0.000902286	0	0	0	0	0	2.29948e-05	0	0	0	0	0	0	0	0	0.0184716
Pseudouridine	7	0	0	0	0	0	0	0	0	0	0	0	0	0	0.000240635	0	0
Pseudouridine	8	0	0	0	0	0	0	0	0	0	0	0	0	0	0	0	0
Pseudouridine	9	0	0	0	0	0	0	0	0	0	0	0	0	0	0	0	0
Glutathione, reduced	0	0.905067	0.930342	0.991929	0.872567	0.95332	0.89348	0.931376	0.960563	0.956879	0.977145	0.982511	0.980837	0.960163	0.949503	0.94113	0.809257
Glutathione, reduced	1	0	0	0	0.00174665	0	0	0	0	0	0	0	0	0	0	0	0
Glutathione, reduced	2	0	0	0	0	0	0	0.0486504	0.0309516	0.0364109	0	0	0	0.0106658	0.0129433	0.0127301	0
Glutathione, reduced	3	0	0	0	0	0	0	0	0.00093253	0	0	0	0	0	0	0	0
Glutathione, reduced	4	0.0949334	0.0693628	0.0080714	0.125686	0.0466798	0.10652	0.019788	0.00746418	0.00649041	0.0228551	0.0174888	0.0191626	0.0291709	0.0375534	0.0461397	0
Glutathione, reduced	5	0	0	0	0	0	0	0	0	0.000219799	0	0	0	0	0	0	0
Glutathione, reduced	6	0	0	0	0	0	0	0	0	0	0	0	0	0	0	0	0
Glutathione, reduced	7	0	0	0	0	0	0	0	0	0	0	0	0	0	0	0	0
Glutathione, reduced	8	0	0	0	0	0	0	0	4.81307e-05	0	0	0	0	0	0	0	0
Glutathione, reduced	9	0	0.00029569	0	0	0	0	0.000185517	4.08214e-05	0	0	0	0	0	0	0	0.190743
Glutathione, reduced	10	0	0	0	0	0	0	0	0	0	0	0	0	0	0	0	0
Glutathione, oxidized	0	1	1	0.999984	1	1	1	0.934095	0.940234	0.940431	1	1	1	0.998358	0.998584	0.998518	1
Glutathione, oxidized	1	0	0	0	0	0	0	0	0	0	0	0	0	0	0	0	0
Glutathione, oxidized	2	0	0	0	0	0	0	0.0505068	0.043901	0.044339	0	0	0	0	0	0	0
Glutathione, oxidized	3	0	0	0	0	0	0	0.000262845	0.000687416	0.00020587	0	0	0	0	0	0	0
Glutathione, oxidized	4	0	0	0	0	0	0	0.0125609	0.0127916	0.0123781	0	0	0	0.000220844	0.000140056	4.47263e-05	0
Glutathione, oxidized	5	0	0	0	0	0	0	0.0024263	0.00231511	0.00252661	0	0	0	0.00095657	0.00118976	0.00114192	0
Glutathione, oxidized	6	0	0	0	0	0	0	0	2.42109e-05	0.000119656	0	0	0	0.000464434	8.64238e-05	0.000295022	0
Glutathione, oxidized	7	0	0	0	0	0	0	0.0001477	1.1295e-05	0	0	0	0	0	0	0	0
Glutathione, oxidized	8	0	0	0	0	0	0	0	3.56222e-05	0	0	0	0	0	0	0	0
Glutathione, oxidized	9	0	0	1.6344e-05	0	0	0	0	0	0	0	0	0	0	0	0	0
Glutathione, oxidized	10	0	0	0	0	0	0	0	0	0	0	0	0	0	0	0	0
Glutathione, oxidized	11	0	0	0	0	0	0	0	0	0	0	0	0	0	0	0	0
Glutathione, oxidized	12	0	0	0	0	0	0	0	0	0	0	0	0	0	0	0	0
Glutathione, oxidized	13	0	0	0	0	0	0	0	0	0	0	0	0	0	0	0	0
Glutathione, oxidized	14	0	0	0	0	0	0	0	0	0	0	0	0	0	0	0	0
Glutathione, oxidized	15	0	0	0	0	0	0	0	0	0	0	0	0	0	0	0	0
Glutathione, oxidized	16	0	0	0	0	0	0	0	0	0	0	0	0	0	0	0	0
Glutathione, oxidized	17	0	0	0	0	0	0	0	0	0	0	0	0	0	0	0	0
Glutathione, oxidized	18	0	0	0	0	0	0	0	0	0	0	0	0	0	0	0	0
Glutathione, oxidized	19	0	0	0	0	0	0	0	0	0	0	0	0	0	0	0	0
Glutathione, oxidized	20	0	0	0	0	0	0	0	0	0	0	0	0	0	0	0	0
UMP	0	0.99541	1	1	1	0.967032	0.999681	0	0	0	0.830501	0.570914	0.646598	0.845365	0.940422	0.885982
UMP	1	0.00459011	0	0	0	0	0.000319417	0	0	0	0	0	0	0	0	0
UMP	2	0	0	0	0	0	0	0	0	0	0	0	0	0	0	0
UMP	3	0	0	0	0	0.0329679	0	0	0	0	0	0.045539	0.0812712	0.0339061	0	0.0100899
UMP	4	0	0	0	0	0	0	0	0	0	0	0	0	0	0	0
UMP	5	0	0	0	0	0	0	1	1	1	0.169499	0.301726	0.230957	0.120729	0.0595781	0.103928
UMP	6	0	0	0	0	0	0	0	0	0	0	0	0.0411737	0	0	0
UMP	7	0	0	0	0	0	0	0	0	0	0	0	0	0	0	0
UMP	8	0	0	0	0	0	0	0	0	0	0	0	0	0	0	0
UMP	9	0	0	0	0	0	0	0	0	0	0	0.0818201	0	0	0	0
UDP	0	0.952112	0.965821	0.950865	0.995197	0.993237	0.996814	0.106898	0.11028	0.110798	0.642046	0.653541	0.640894	0.7219	0.714654	0.7264
UDP	1	0	0	0	0	0	0	0	0	0	0	0	0	0	0	0
UDP	2	0	0	0	0	0	0	0.0207992	0.0159492	0.0161623	0.00392337	0	0	0	0	0
UDP	3	0.00416378	0	0.0051825	0	0	0	0.0241168	0.0205932	0.0218094	0.0152856	0.0142007	0.0199838	0.00726943	0.00921768	0.00961767
UDP	4	0	0	0	0	0	0	0.0117798	0.0103205	0.012762	0.00621643	0.000336185	0.00879469	0	0.00892126	0.00585529
UDP	5	0.043724	0.0341788	0.0439521	0.00480323	0.00676258	0.00318562	0.711236	0.735788	0.733009	0.308615	0.31335	0.318034	0.242987	0.239212	0.22815
UDP	6	0	0	0	0	0	0	0.029656	0.0503265	0.0369175	0.00216922	0.0009791	0	0.0106905	0.00758323	0.00995458
UDP	7	0	0	0	0	0	0	0.0731498	0.0410658	0.0515204	0.0104338	0.010768	0.00574183	0.0110799	0.0187119	0.0151843
UDP	8	0	0	0	0	0	0	0.0223647	0.0156763	0.0170212	0.0113102	0.00682525	0.0065518	0.00607301	0.00169988	0.00483867
UDP	9	0	0	0	0	0	0	0	0	0	0	0	0	0	0	0
UTP	0	0.962682	0.95705	0.96057	0.996338	0.996068	0.996335	0.099385	0.0988584	0.101622	0.634986	0.634938	0.635671	0.613876	0.618162	0.612209
UTP	1	0	0	0	0	0	0	0	0	0	0	0	0	0	0	0
UTP	2	0	0	0	0	0	0	0.0203028	0.0192681	0.0186572	0.00334999	0	0.000327689	0.000893285	0.00188705	0.00222088
UTP	3	0.00551947	0.00580829	0.00531641	0	0	0	0.0218358	0.0203329	0.0218072	0.0139217	0.0138675	0.0157624	0.013158	0.0112696	0.0107157
UTP	4	0	0	0	0	0	0	0.00549723	0.00713659	0.00437181	0.00179021	0.00271849	0.00344606	0.00424396	0.00578367	0.00605215
UTP	5	0.0317981	0.0371421	0.0341139	0.00366234	0.00393172	0.00366523	0.755081	0.754816	0.753495	0.328394	0.329362	0.325475	0.329679	0.325126	0.329406
UTP	6	0	0	0	0	0	0	0.0342949	0.0353848	0.0355322	0	0	0	0.0120638	0.0113015	0.0137516
UTP	7	0	0	0	0	0	0	0.0492228	0.048595	0.0484365	0.0082965	0.00840734	0.00967414	0.0180889	0.0197126	0.0190157
UTP	8	0	0	0	0	0	0	0.0143807	0.015608	0.0160778	0.00926196	0.0107072	0.00964419	0.00799619	0.00675797	0.00662864
UTP	9	0	0	0	0	0	0	0	0	0	0	0	0	0	0	0
UDP-glucose / UDP-galatose	0	0.701489	0.716389	0.704781	0.917176	0.924763	0.920224	0.00466778	0.00417534	0.00415955	0.0292465	0.0283248	0.028728	0.373198	0.370154	0.370112
UDP-glucose / UDP-galatose	1	0	0	0	0	0	0	0	0	0	0	0	0	0	0	0
UDP-glucose / UDP-galatose	2	0	0	0	0	0	0	0.00110749	0.000813302	0.000909102	0.000706149	0.000532504	0.000307872	0	0	0
UDP-glucose / UDP-galatose	3	0.000458147	0.000238898	0.000333819	0	0	0	0.00168821	0.00156142	0.00149289	0.00448698	0.00485269	0.00489499	0.00156908	0.00152803	0.00102816
UDP-glucose / UDP-galatose	4	0.000499639	0.000314399	0.000621632	0	0	0	0.000660083	0.000687271	0.000521776	0.00142322	0.0012749	0.00119283	0.00049779	0.000502058	0.000498054
UDP-glucose / UDP-galatose	5	0.000128976	0	0.000141242	0.000736286	0.000131521	0	0.0245282	0.0226494	0.0214658	0.0162255	0.0136999	0.0148302	0.0111087	0.0111313	0.0110893
UDP-glucose / UDP-galatose	6	0.294033	0.278986	0.2901	0.0813278	0.0742373	0.0787681	0.11381	0.112974	0.115913	0.595739	0.59973	0.594372	0.242973	0.244024	0.242169
UDP-glucose / UDP-galatose	7	0	0	0	0	0	0	0.000586911	0.000175124	0.000152473	0	0	0	0	0	0
UDP-glucose / UDP-galatose	8	0	0	0	0	0	0	0.0268781	0.0256711	0.0237929	0.00467535	0.00443514	0.00410492	0.0075714	0.00770646	0.00831578
UDP-glucose / UDP-galatose	9	9.13207e-05	0.000250185	0.000482307	0	0	0	0.0219823	0.0215014	0.0215167	0.0121352	0.0117944	0.012674	0.0107741	0.0102662	0.00944421
UDP-glucose / UDP-galatose	10	0	3.31751e-05	0	0	0	0	0.0167708	0.0178188	0.0141833	0.00173826	0.00177779	0.00231599	0.00181163	0.00381429	0.000946075
UDP-glucose / UDP-galatose	11	0.00292391	0.00330153	0.0030281	0	0	0	0.680208	0.682827	0.689548	0.314412	0.317182	0.319367	0.316233	0.316502	0.322528
UDP-glucose / UDP-galatose	12	0	6.56046e-05	0	0	0	0	0.0405765	0.0422729	0.0398973	0	0	0	0.00939576	0.00946249	0.0101785
UDP-glucose / UDP-galatose	13	0	0	0	0	0	0	0.0520975	0.0521623	0.0522889	0.00998712	0.00750832	0.00831597	0.0181203	0.0174234	0.017391
UDP-glucose / UDP-galatose	14	0	0	0	0	0	0	0.0144384	0.014711	0.0141584	0.0092242	0.00868456	0.0083262	0.00664446	0.00724712	0.00619447
UDP-glucose / UDP-galatose	15	0.000376015	0.000421116	0.000511213	0.000760345	0.000868032	0.00100792	0	0	0	0	0.000203288	0.000570031	0.000103075	0.000237997	0.000105327
UDP-glucuronic acid	0	0.984405	0.984512	0.981959	0.99997	0.999778	0.999809	0.0204314	0.0206857	0.0189109	0.187807	0.19399	0.188547	0.53648	0.54346	0.534808
UDP-glucuronic acid	1	0	0	0	0	0	0	0	0	0	0	0	0	0	0	0
UDP-glucuronic acid	2	0	0	0	0	0	0	0.000335287	0.00023315	0.000384255	0	0	0	0	0	0
UDP-glucuronic acid	3	0	0	0	0	0	0	0.00184067	0.00173165	0.00166113	0.00338411	0.00414542	0.00393687	0	0	0
UDP-glucuronic acid	4	0	0	0	0	0	0	0.000321572	0.000758783	0.000377775	0.000923835	0.00126638	0.00120371	0.000105594	0	0.000186917
UDP-glucuronic acid	5	0	0	0	0	0	0	0.0201322	0.0183492	0.018654	0.00454747	0.00571236	0.005927	0.00814339	0.00826362	0.00748313
UDP-glucuronic acid	6	0.0155954	0.0154879	0.0180406	0	0.000221759	0.000191008	0.155553	0.153578	0.155833	0.580939	0.572155	0.573778	0.16928	0.167886	0.173534
UDP-glucuronic acid	7	0	0	0	0	0	0	0	0	0	0	0	0	0	0	0
UDP-glucuronic acid	8	0	0	0	0	0	0	0.0231893	0.0211855	0.0204724	0	0	0.000241911	0.00571337	0.0054793	0.00574768
UDP-glucuronic acid	9	0	0	0	0	0	0	0.0210003	0.0195282	0.0185735	0.0077921	0.00808091	0.00839178	0.00755592	0.00810032	0.00780136
UDP-glucuronic acid	10	0	0	0	0	0	0	0.00616514	0.00478956	0.00353522	0	0.000928622	0.000719103	0	0.000992617	0
UDP-glucuronic acid	11	0	0	0	0	0	0	0.67136	0.679182	0.68202	0.204849	0.204295	0.207705	0.249805	0.242817	0.248382
UDP-glucuronic acid	12	0	0	0	0	0	0	0.0296132	0.0310393	0.0286973	0	0	0	0.00608051	0.00682218	0.00669382
UDP-glucuronic acid	13	0	0	0	0	0	0	0.0384717	0.0383063	0.0389188	0.00411927	0.004255	0.00489795	0.0118116	0.0119213	0.0112481
UDP-glucuronic acid	14	0	0	0	0	0	0	0.0115871	0.0106326	0.0119623	0.00563912	0.00517095	0.00465152	0.00502453	0.00425682	0.00411494
UDP-glucuronic acid	15	0	0	0	2.97093e-05	0	0	0	0	0	0	0	0	0	0	0
UDP-N-acetylglucosamine/galctosamine	0	0.99669	0.996703	0.996393	0.999035	0.999207	0.999141	0.04404	0.0427786	0.0433301	0.429809	0.436076	0.428566	0.602439	0.615048	0.614584
UDP-N-acetylglucosamine/galctosamine	1	0	0	0	0	0	0	0	0	0	0	0	0	0	0	0
UDP-N-acetylglucosamine/galctosamine	2	0	0	0	0	0	0	0.0042841	0.00454402	0.00476225	0.00230689	0.00113228	0.00187777	0	0	0
UDP-N-acetylglucosamine/galctosamine	3	0	0	0	0	0	0	0.00314419	0.00308373	0.00312314	0.00745532	0.00746408	0.00748284	0.00161338	0.000674644	0.00102388
UDP-N-acetylglucosamine/galctosamine	4	0	0	0	0	0	0	0.0015738	0.00145817	0.00141499	0.00128189	0.00118336	0.00123164	0.000676005	0.000440837	0.00062928
UDP-N-acetylglucosamine/galctosamine	5	0.000323133	9.6018e-05	0.000368519	0	0	0	0.0993763	0.098833	0.0997851	0.138512	0.141809	0.138132	0.0630336	0.0620058	0.0607153
UDP-N-acetylglucosamine/galctosamine	6	0.00281785	0.00276046	0.00291243	0.00096498	0.000792751	0.000858817	0.0471152	0.0439568	0.0462087	0.211714	0.205887	0.210474	0.0655212	0.0637802	0.0644388
UDP-N-acetylglucosamine/galctosamine	7	0	0	0	0	0	0	0.0194357	0.0174157	0.0174553	5.20038e-05	0.000898374	0.00110693	0.00515118	0.00540268	0.00604085
UDP-N-acetylglucosamine/galctosamine	8	0.000169158	0.000400113	0.000325576	0	0	0	0.0734306	0.0713571	0.074108	0.082682	0.080184	0.0813229	0.0410382	0.0374805	0.0382045
UDP-N-acetylglucosamine/galctosamine	9	0	0	0	0	0	0	0.00706899	0.00644538	0.00545148	0.000598402	0.00120196	0.0011525	0.00244326	0.00248488	0.00257942
UDP-N-acetylglucosamine/galctosamine	10	0	0	0	0	0	0	0.0158542	0.0132472	0.0145577	0.00116556	0.0014192	0.00129741	0.0057616	0.00548411	0.00481388
UDP-N-acetylglucosamine/galctosamine	11	0	0	0	0	0	0	0.236454	0.239878	0.237813	0.0870375	0.0870497	0.089195	0.0839246	0.0807916	0.0792416
UDP-N-acetylglucosamine/galctosamine	12	0	0	0	0	0	0	0.0155499	0.0114526	0.0160615	0	0	0	0.00341424	0.00456785	0.00463762
UDP-N-acetylglucosamine/galctosamine	13	0	0	0	0	0	0	0.388985	0.401699	0.387824	0.0333201	0.0317195	0.0341205	0.110654	0.10849	0.109845
UDP-N-acetylglucosamine/galctosamine	14	0	0	0	0	0	0	0.017211	0.0168335	0.0196605	0.00188705	0.0018581	0.0017566	0.00607611	0.00475061	0.00532067
UDP-N-acetylglucosamine/galctosamine	15	0	0	0	0	0	0	0.020012	0.020537	0.0221325	0.00119372	0.000973295	0.00114331	0.00590982	0.00659913	0.0058009
UDP-N-acetylglucosamine/galctosamine	16	0	4.05528e-05	0	0	0	0	0.00646579	0.00648012	0.00631204	0.000983855	0.00114529	0.00114075	0.00226322	0.00199919	0.00212432
UDP-N-acetylglucosamine/galctosamine	17	0	0	0	0	0	0	0	0	0	0	0	0	8.02266e-05	0	0
AMP	0	0.994691	0.993925	0.999165	0.999731	0.999224	1	0.48368	0.454253	0.467897	0.727963	0.727234	0.740292	0.880152	0.868064	0.868581	1
AMP	1	0	0	0	0	0	0	0	0	0	0	0	0	0	0	0	0
AMP	2	0	0	0	0	0	0	0	0.00037435	0.00636353	0	0	0	0	0	0	0
AMP	3	0	0	0	0	0	0	0.00935705	0.00896014	0.00771015	0.00303456	0.0207548	0.00549664	0	0.00133865	0	0
AMP	4	0	0	0	0	0	0	0	0.0220264	0	0.000308555	0.000830859	0	0	0	0	0
AMP	5	0.00281136	0.00607547	0.000835153	0	0.000776189	0	0.490966	0.503702	0.494449	0.268694	0.251181	0.254211	0.119848	0.130597	0.131409	0
AMP	6	0	0	0	0	0	0	0.015997	0	0.0188724	0	0	0	0	0	9.98111e-06	0
AMP	7	0	0	0	0	0	0	0	0.0106839	0.00335266	0	0	0	0	0	0	0
AMP	8	0.00100766	0	0	0	0	0	0	0	0.00135522	0	0	0	0	0	0	0
AMP	9	0	0	0	0	0	0	0	0	0	0	0	0	0	0	0	0
AMP	10	0.00149011	0	0	0.000268703	0	0	0	0	0	0	0	0	0	0	0	0
ADP	0	0.993626	0.99349	0.993592	0.999249	0.999337	0.999376	0.448082	0.458281	0.458483	0.716351	0.724176	0.726614	0.842375	0.845524	0.842373	1
ADP	1	0	0	0	0	0	0	0	0	0	0	0	0	0	0	0	0
ADP	2	0	0	0	0	0	0	0.00705359	0.00460477	0.00350147	0	0	0	0	0	0	0
ADP	3	0	0	0	0	0	0	0.0154153	0.0141597	0.0138601	0.0102667	0.0103739	0.00942559	0.00440516	0.00525959	0.00414754	0
ADP	4	0	0	0	0	0	0	0.00296507	0.000282279	0	2.24114e-05	0.000126569	0	0.00103955	0.000691559	0.000384693	0
ADP	5	0.00637369	0.00650974	0.00640839	0.000751055	0.000662598	0.000624112	0.498651	0.493199	0.495611	0.273359	0.265324	0.26396	0.150872	0.147123	0.151643	0
ADP	6	0	0	0	0	0	0	0.0198472	0.0222664	0.0216733	0	0	0	0.0012298	0.00121395	0.00132605	0
ADP	7	0	0	0	0	0	0	0.00656684	0.00456796	0.00451241	0	0	0	3.40915e-05	0.000187289	0.000125777	0
ADP	8	0	0	0	0	0	0	0.0014189	0.00263903	0.002235	0	0	0	4.44065e-05	0	0	0
ADP	9	0	0	0	0	0	0	0	0	0.00012333	0	0	0	0	0	0	0
ADP	10	0	0	0	0	0	0	0	0	0	0	0	0	0	0	0	0
ATP	0	0.992658	0.994323	0.994073	0.99955	0.99926	0.99934	0.451244	0.455003	0.451682	0.713759	0.717019	0.718311	0.786573	0.785945	0.787599	0.808012
ATP	1	0	0	0	0	0	0	0	0	0	0	0	0	0	0	0	0
ATP	2	0	0	0	0	0	0	0.00790855	0.00746574	0.00747645	0.0017752	0.00178079	0	0	0	0	0
ATP	3	0	0	0	0	0	0	0.0144437	0.0144116	0.0137265	0.0112876	0.0116379	0.0111628	0.00553947	0.00559962	0.00525081	0
ATP	4	0	0	0	0	0	0	0.00167865	0.00396143	0.0030153	0.00128937	0.000611532	0.00117972	0.000141809	0.00179419	0	0
ATP	5	0.00734167	0.00567695	0.00592694	0.000450434	0.000739818	0.00066028	0.485881	0.481133	0.486411	0.271889	0.268951	0.269347	0.203783	0.201143	0.20429	0.191988
ATP	6	0	0	0	0	0	0	0.0309369	0.0287352	0.0267678	0	0	0	0.00355936	0.00500721	0.00247697	0
ATP	7	0	0	0	0	0	0	0.00599097	0.00741411	0.00842592	0	0	0	7.84683e-07	0.000405478	8.96823e-05	0
ATP	8	0	0	0	0	0	0	0.00191592	0.00187589	0.00249445	0	0	0	0.000403263	0.000105435	0.000293773	0
ATP	9	0	0	0	0	0	0	0	0	0	0	0	0	0	0	0	0
ATP	10	0	0	0	0	0	0	0	0	0	0	0	0	0	0	0	0
deoxyATP	0	1	1	1	1	1	1	0.448695	0.465086	0.427055	0.757376	0.746603	0.77263	0.791098	0.803822	0.798101	0
deoxyATP	1	0	0	0	0	0	0	0	0	0	0	0	0	0	0	0	1
deoxyATP	2	0	0	0	0	0	0	0	0.00079841	0	0	0	0	0	0	0	0
deoxyATP	3	0	0	0	0	0	0	0.0206926	0	0	0	0	0	0	0	0	0
deoxyATP	4	0	0	0	0	0	0	0	0	0	0	0	0	0	0	0	0
deoxyATP	5	0	0	0	0	0	0	0.520452	0.519744	0.545273	0.242624	0.253397	0.22737	0.208902	0.196178	0.201899	0
deoxyATP	6	0	0	0	0	0	0	0.00460385	0.0143714	0.0276718	0	0	0	0	0	0	0
deoxyATP	7	0	0	0	0	0	0	0	0	0	0	0	0	0	0	0	0
deoxyATP	8	0	0	0	0	0	0	0.0055565	0	0	0	0	0	0	0	0	0
deoxyATP	9	0	0	0	0	0	0	0	0	0	0	0	0	0	0	0	0
deoxyATP	10	0	0	0	0	0	0	0	0	0	0	0	0	0	0	0	0
CMP	0	0.685312	0.718757	0.570428	0.927806	0.911505	0.926078	0.170035	0.229493	0.240109	0.738835	0.744503	0.793209	0.654803	0.699153	0.675098
CMP	1	0	0	0	0	0	0	0	0	0	0	0	0	0	0	0
CMP	2	0.249763	0.227979	0.335826	0.0547889	0.0777127	0.0464254	0.276867	0.27219	0.217499	0.0864404	0.118842	0.0667326	0.157847	0.155017	0.16526
CMP	3	0	0	0	0	0	0	0	0	0.00562416	0	0.00138956	0.00896734	0	0	0
CMP	4	0	0	0	0	0	0	0	0.00182163	0	0	0	0	0	0	0
CMP	5	0	0	0.00406185	0	0	0	0.263071	0.346107	0.331277	0.0787331	0.0638667	0.0556577	0.0693205	0.0664833	0.0791891
CMP	6	0.0112685	0	0.00944132	0	0	0.00187339	0	0	0.00214716	0	0	0	0	0.0005967	0.00624047
CMP	7	0.00237546	0.00859341	0.0054811	0	0.00247377	0.00141284	0.00864047	0.00724484	0	0	0.00205015	0.00297152	0	0	0
CMP	8	0.0512808	0.044671	0.0182825	0.0174047	0.0083088	0.0242106	0.134882	0.0915095	0.122095	0.0959913	0.0693485	0.0724621	0.0548709	0.0440898	0.0742121
CMP	9	0	0	0.0564797	0	0	0	0.146506	0.0516346	0.0812483	0	0	0	0.063158	0.0346604	0
CDP	0	1	1	1	1	1	1	0.305366	0.309621	0.309175	0.8976	0.913419	0.908387	0.845876	0.854633	0.836926	0
CDP	1	0	0	0	0	0	0	0	0	0	0	0	0	0	0	0	0
CDP	2	0	0	0	0	0	0	0.00364922	0.00496842	0.00628312	0	0	0	0	0	0	0
CDP	3	0	0	0	0	0	0	0.0106863	0.022119	0.0185394	0	0	0.00177498	0.000879118	0	0	0
CDP	4	0	0	0	0	0	0	0.00450108	0	0.00306968	0	0	0	0	0	0	0
CDP	5	0	0	0	0	0	0	0.610777	0.593357	0.600761	0.1024	0.0865814	0.089838	0.144598	0.137918	0.154264	0
CDP	6	0	0	0	0	0	0	0.0212392	0.028089	0.0170268	0	0	0	0.00562158	0.00184332	0.000383634	0
CDP	7	0	0	0	0	0	0	0.0395815	0.0338104	0.035438	0	0	0	0.00302612	0.00560587	0.00842589	1
CDP	8	0	0	0	0	0	0	0.00420057	0.00803582	0.00970737	0	0	0	0	0	0	0
CDP	9	0	0	0	0	0	0	0	0	0	0	0	0	0	0	0	0
CTP	0	0.999689	0.999459	1	1	1	1	0.298072	0.298912	0.29524	0.907086	0.901268	0.904421	0.779565	0.783957	0.790422
CTP	1	0	0	0	0	0	0	0	0	0	0	0	0	0	0	0
CTP	2	0	0	0	0	0	0	0.0122417	0.0102688	0.00998388	0	0	0	0	0	0
CTP	3	0	0	0	0	0	0	0.0165144	0.0161626	0.0146292	0.00150855	0.00113963	0.00162161	0.00354827	0.0035026	0.00405646
CTP	4	0	0	0	0	0	0	0.00152416	0.00394313	0.00202136	0.00194344	0.00143551	0.000325684	0.00200392	0.00151171	0.0017601
CTP	5	0.000310782	0.000471175	0	0	0	0	0.614612	0.616795	0.62184	0.0859569	0.0922698	0.0892838	0.19805	0.195357	0.186186
CTP	6	0	6.97892e-05	0	0	0	0	0.0202092	0.0180616	0.0173092	0	0	0	0.00506483	0.00454748	0.00581752
CTP	7	0	0	0	0	0	0	0.0281463	0.0269866	0.0287143	0.0016837	0.00154091	0.00256022	0.00877121	0.00820923	0.00905093
CTP	8	0	0	0	0	0	0	0.00868069	0.00887058	0.0102618	0.00182169	0.00234652	0.00178733	0.00299608	0.00291567	0.00270683
CTP	9	0	0	0	0	0	0	0	0	0	0	0	0	0	0	0
Choline	0	1	1	1	1	1	1	1	1	1	1	1	1	1	1	1	1
Choline	1	0	0	0	0	0	0	0	0	0	0	0	0	0	0	0	0
Choline	2	0	0	0	0	0	0	0	0	0	0	0	0	0	0	0	0
Choline	3	0	0	0	0	0	0	0	0	0	0	0	0	0	0	0	0
Choline	4	0	0	0	0	0	0	0	0	0	0	0	0	0	0	0	0
Choline	5	0	0	0	0	0	0	0	0	0	0	0	0	0	0	0	0
CDP-Ethanolamine	0	1	1	1	1	1	1	0.302719	0.306189	0.309979	0.916225	0.907151	0.909375	0.778307	0.781695	0.785511
CDP-Ethanolamine	1	0	0	0	0	0	0	0	0	0	0	0	0	0	0	0
CDP-Ethanolamine	2	0	0	0	0	0	0	0.0142796	0.0127822	0.0121135	0	0	0	0	0	0
CDP-Ethanolamine	3	0	0	0	0	0	0	0.0169279	0.0108884	0.0126978	0	0	0	0	0.00409342	0.00168233
CDP-Ethanolamine	4	0	0	0	0	0	0	0.00372852	0.00518364	0.00833299	0	0	0	0	0	0.000295666
CDP-Ethanolamine	5	0	0	0	0	0	0	0.59669	0.593279	0.590857	0.0816751	0.0913813	0.0906245	0.205493	0.20106	0.191283
CDP-Ethanolamine	6	0	0	0	0	0	0	0.0171585	0.0271607	0.0196028	0	0	0	0.00647285	0	0.0117669
CDP-Ethanolamine	7	0	0	0	0	0	0	0.044349	0.0372586	0.0411885	0.00209959	0	0	0.00972698	0.0120906	0.009461
CDP-Ethanolamine	8	0	0	0	0	0	0	0.00414757	0.00725854	0.00522839	0	0.00146817	0	0	0.00106124	0
CDP-Ethanolamine	9	0	0	0	0	0	0	0	0	0	0	0	0	0	0	0
CDP-Ethanolamine	10	0	0	0	0	0	0	0	0	0	0	0	0	0	0	0
CDP-Ethanolamine	11	0	0	0	0	0	0	0	0	0	0	0	0	0	0	0
NAD+	0	1	1	1	0.999236	1	1	0.589124	0.592342	0.587102	0.723971	0.726613	0.716743	0.8375	0.817113	0.831525
NAD+	1	0	0	0	0	0	0	0	0	0	0	0	0	0	0	0
NAD+	2	0	0	0	0	0	0	0.00118641	0	0	0	0	0	0	0	0
NAD+	3	0	0	0	0	0	0	0.00834135	0.00634589	0.00640037	0.00860563	0.0092388	0.0103118	0.000687133	0.00273641	0.00129417
NAD+	4	0	0	0	0	0	0	0.00342597	0.0041838	0.000543634	0.00358202	0	0.00227728	0.00111059	0.000648957	0
NAD+	5	0	0	0	0	0	0	0.241762	0.238311	0.248318	0.21927	0.215305	0.223355	0.115921	0.132652	0.122575
NAD+	6	0	0	0	0	0	0	0	0	0	0	0	0	0	0	0
NAD+	7	0	0	0	0	0	0	0.00706973	0.00596481	0.00605751	0	0	0	0	0.00133429	0.00177486
NAD+	8	0	0	0	0	0	0	0.0114586	0.0110588	0.0100596	0.000806741	0.00723908	0.00158733	0.00262945	0.000269055	0.00308605
NAD+	9	0	0	0	0	0	0	0.00210938	0.0026441	0.0017339	0.00236136	0	0.000854061	0	0	0.000675121
NAD+	10	0	0	0	0	0	0	0.135523	0.13915	0.139785	0.040728	0.041604	0.0448718	0.0421514	0.0452466	0.0390701
NAD+	11	0	0	0	0	0	0	0	0	0	0	0	0	0	0	0
NAD+	12	0	0	0	0	0	0	0	0	0	0	0	0	0	0	0
NAD+	13	0	0	0	0	0	0	0	0	0	0	0	0	0	0	0
NAD+	14	0	0	0	0	0	0	0	0	0	0	0	0	0	0	0
NAD+	15	0	0	0	0.000763599	0	0	0	0	0	0	0	0	0	0	0
NAD+	16	0	0	0	0	0	0	0	0	0	0	0	0	0	0	0
NAD+	17	0	0	0	0	0	0	0	0	0	0	0	0	0	0	0
NAD+	18	0	0	0	0	0	0	0	0	0	0	0	0	0	0	0
NAD+	19	0	0	0	0	0	0	0	0	0	0	0	0	0	0	0
NAD+	20	0	0	0	0	0	0	0	0	0	0	0	0	0	0	0
NAD+	21	0	0	0	0	0	0	0	0	0	0.000674744	0	0	0	0	0
NADP+	0	1	0.993491	1	1	1	0.952627	0.593725	0.702938	0.832862	0.847165	0.863554	0.85491	0.951848	1	0.986904	0.520289
NADP+	1	0	0	0	0	0	0	0	0	0	0	0	0	0	0	0	0
NADP+	2	0	0	0	0	0	0	0	0	0	0	0	0	0	0	0	0
NADP+	3	0	0.00650883	0	0	0	0	0	0	0	0	0	0	0	0	0	0
NADP+	4	0	0	0	0	0	0	0	0	0	0	0	0	0	0	0	0
NADP+	5	0	0	0	0	0	0	0.213589	0.207708	0.121287	0.152835	0.136446	0.14509	0.0481522	0	0	0.479711
NADP+	6	0	0	0	0	0	0	0	0	0	0	0	0	0	0	0	0
NADP+	7	0	0	0	0	0	0	0	0	0	0	0	0	0	0	0	0
NADP+	8	0	0	0	0	0	0	0	0	0	0	0	0	0	0	0	0
NADP+	9	0	0	0	0	0	0	0	0	0	0	0	0	0	0	0	0
NADP+	10	0	0	0	0	0	0	0.105746	0.0695427	0.0458513	0	0	0	0	0	0	0
NADP+	11	0	0	0	0	0	0	0	0.0198111	0	0	0	0	0	0	0	0
NADP+	12	0	0	0	0	0	0.0473729	0	0	0	0	0	0	0	0	0	0
NADP+	13	0	0	0	0	0	0	0	0	0	0	0	0	0	0	0	0
NADP+	14	0	0	0	0	0	0	0	0	0	0	0	0	0	0	0	0
NADP+	15	0	0	0	0	0	0	0	0	0	0	0	0	0	0	0	0
NADP+	16	0	0	0	0	0	0	0	0	0	0	0	0	0	0	0	0
NADP+	17	0	0	0	0	0	0	0	0	0	0	0	0	0	0	0	0
NADP+	18	0	0	0	0	0	0	0.0869395	0	0	0	0	0	0	0	0.0130961	0
NADP+	19	0	0	0	0	0	0	0	0	0	0	0	0	0	0	0	0
NADP+	20	0	0	0	0	0	0	0	0	0	0	0	0	0	0	0	0
NADP+	21	0	0	0	0	0	0	0	0	0	0	0	0	0	0	0	0
FAD	0	0.979817	1	1	1	1	1	0.749689	0.76115	0.736921	0.91755	0.871631	0.898012	0.920367	0.881548	0.927639	0
FAD	1	0	0	0	0	0	0	0	0	0	0	0	0	0	0	0	0
FAD	2	0	0	0	0	0	0	0	0	0	0	0	0	0	0	0	0
FAD	3	0	0	0	0	0	0	0.0143023	0.000942177	0	0	0	0	0	0	0	0
FAD	4	0	0	0	0	0	0	0	0	0	0	0	0	0	0	0	0
FAD	5	0	0	0	0	0	0	0.232508	0.237908	0.263079	0.0824503	0.123646	0.0961912	0.0796333	0.0901333	0.0723612	0
FAD	6	0	0	0	0	0	0	0.00350093	0	0	0	0	0	0	0	0	0
FAD	7	0	0	0	0	0	0	0	0	0	0	0	0.00579644	0	0	0	0
FAD	8	0	0	0	0	0	0	0	0	0	0	0	0	0	0	0	0
FAD	9	0	0	0	0	0	0	0	0	0	0	0	0	0	0	0	0
FAD	10	0.0201829	0	0	0	0	0	0	0	0	0	0	0	0	0	0	0
FAD	11	0	0	0	0	0	0	0	0	0	0	0	0	0	0	0	0
FAD	12	0	0	0	0	0	0	0	0	0	0	0	0	0	0	0	0
FAD	13	0	0	0	0	0	0	0	0	0	0	0	0	0	0	0	0
FAD	14	0	0	0	0	0	0	0	0	0	0	0	0	0	0	0	0
FAD	15	0	0	0	0	0	0	0	0	0	0	0	0	0	0	0	0
FAD	16	0	0	0	0	0	0	0	0	0	0	0	0	0	0	0	0
FAD	17	0	0	0	0	0	0	0	0	0	0	0	0	0	0	0	0
FAD	18	0	0	0	0	0	0	0	0	0	0	0	0	0	0	0	0
FAD	19	0	0	0	0	0	0	0	0	0	0	0	0	0	0.0283191	0	0
FAD	20	0	0	0	0	0	0	0	0	0	0	0.00472289	0	0	0	0	0
FAD	21	0	0	0	0	0	0	0	0	0	0	0	0	0	0	0	0
FAD	22	0	0	0	0	0	0	0	0	0	0	0	0	0	0	0	1
FAD	23	0	0	0	0	0	0	0	0	0	0	0	0	0	0	0	0
FAD	24	0	0	0	0	0	0	0	0	0	0	0	0	0	0	0	0
FAD	25	0	0	0	0	0	0	0	0	0	0	0	0	0	0	0	0
FAD	26	0	0	0	0	0	0	0	0	0	0	0	0	0	0	0	0
FAD	27	0	0	0	0	0	0	0	0	0	0	0	0	0	0	0	0
GMP	0	0.90289	0.916731	0.927737	0.993754	0.988174	0.984829	0.166217	0.178961	0.173233	0.555342	0.560896	0.549767	0.700139	0.661862	0.672923
GMP	1	0	0	0	0	0	0	0.00645608	0.0197716	0.0155576	0	0	0	0	0	0
GMP	2	0	0	0	0	0	0	0.0286767	0.0129638	0.00917607	0.00748871	0.00419829	0	0	0.00422307	0.00112672
GMP	3	0.00743774	0.00751746	0.00873745	0	0	0.000264607	0.018095	0.0153295	0.016514	0.0227764	0.0170913	0.0198779	0.0135472	0.0165336	0.0148615
GMP	4	0	0	0	0	0	0	0.00692036	0.00809077	0	3.64925e-06	0	0.000144251	0	9.23611e-05	0
GMP	5	0.083067	0.0711631	0.0635259	0.00552955	0.00715276	0.0131304	0.66211	0.665263	0.694637	0.412896	0.417815	0.430211	0.278677	0.31173	0.307607
GMP	6	0	0	0	0	0.00114397	0	0.0775611	0.0722992	0.0607205	0	0	0	0.00520266	0.00555918	0.00348217
GMP	7	0.00660482	0.00458802	0	0.000716492	0.00139201	0.00177568	0.0313857	0.0241813	0.0253876	0.00149321	0	0	0	0	0
GMP	8	0	0	0	0	0	0	0.00257767	0.00313897	0.00477409	0	0	0	0	0	0
GMP	9	0	0	0	0	0	0	0	0	0	0	0	0	0.00243461	0	0
GMP	10	0	0	0	0	0.00213746	0	0	0	0	0	0	0	0	0	0
GDP	0	0.986284	0.984878	0.987393	0.999537	0.999168	0.998329	0.219239	0.211332	0.218541	0.621174	0.626842	0.624406	0.777215	0.774749	0.766145
GDP	1	0	0	0	0	0	0	0	0	0	0	0	0	0	0	0
GDP	2	0	0	0	0	0	0	0.0137657	0.0142259	0.00745687	0.00203351	0.00225544	0.000629906	0	0	0
GDP	3	0	0	0	0	0	0	0.0205004	0.017651	0.0204446	0.0162033	0.0138875	0.0163089	0.00551413	0.00791372	0.00929005
GDP	4	0	0	0	0	0	0	0.0102424	0.00294185	0.0125639	0	0.000357527	9.79599e-05	0.00166336	0.00153047	0.000913572
GDP	5	0.0137161	0.0151223	0.0126073	0.000463451	0.000831817	0.00167139	0.623497	0.630242	0.620287	0.360589	0.356658	0.358367	0.206301	0.206288	0.215214
GDP	6	0	0	0	0	0	0	0.0805842	0.0916854	0.097053	0	0	0	0.00868326	0.00666482	0.00686293
GDP	7	0	0	0	0	0	0	0.0262719	0.0276579	0.0211653	0	0	0	0.000455838	0.00285377	0.00157442
GDP	8	0	0	0	0	0	0	0.00589907	0.00426376	0.00248777	0	0	0	0.000167542	0	0
GDP	9	0	0	0	0	0	0	0	0	0	0	0	0.000189917	0	0	0
GDP	10	0	0	0	0	0	0	0	0	0	0	0	0	0	0	0
GTP	0	0.986802	0.984911	0.985376	0.99792	0.997611	0.9983	0.20456	0.211718	0.210751	0.609167	0.60794	0.604322	0.700863	0.709377	0.708406
GTP	1	0	0	0	0	0	0	0	0	0	0	0	0	0	0	0
GTP	2	0	0	0	0	0	0	0.0149304	0.0145094	0.0126475	0.002043	0.00317977	0.00350462	0	0	0
GTP	3	0.000503346	0.000657541	0.000572718	0	0	0	0.0184462	0.0179758	0.0175459	0.0157701	0.0155799	0.0159379	0.00927445	0.00831011	0.00927051
GTP	4	0	0	0	0	0	0	0.00112074	0.00300723	0.00364395	0	0.000247073	0	0.000264188	0.000729631	0
GTP	5	0.0126943	0.0144314	0.0140508	0.00208034	0.00238916	0.0017	0.65232	0.640275	0.642785	0.37302	0.373054	0.376235	0.275184	0.269182	0.266735
GTP	6	0	0	0	0	0	0	0.0831873	0.0842981	0.0860948	0	0	0	0.0107186	0.00844118	0.0117042
GTP	7	0	0	0	0	0	0	0.019642	0.0223008	0.0201471	0	0	0	0.00241104	0.00294511	0.00297549
GTP	8	0	0	0	0	0	0	0.00579378	0.00538871	0.0063851	0	0	0	0.00128427	0.00101484	0.000908948
GTP	9	0	0	0	0	0	0	0	0.000527572	0	0	0	0	0	0	0
GTP	10	0	0	0	0	0	0	0	0	0	0	0	0	0	0	0
dGTP	0	0.993238	0.993019	0.993269	0.998882	0.998732	0.998941	0.446369	0.450045	0.453794	0.709787	0.713842	0.71425	0.780547	0.781143	0.782904	1
dGTP	1	0	0	0	0	0	0	0	0	0	0	0	0	0	0	0	0
dGTP	2	0	0	0	0	0	0	0.00917914	0.00873195	0.00764587	0.00154773	0.00114953	0.00208268	0	0	0	0
dGTP	3	0	0	0	0	0	0	0.0156062	0.0148327	0.0147342	0.0102966	0.0110253	0.0109725	0.00704449	0.00675666	0.0064919	0
dGTP	4	0	0	0	0	0	0	0.00489127	0.00596142	0.00435429	0.000574788	0.0013783	0.00142697	0.000609247	0.000940442	0.00032776	0
dGTP	5	0.00676153	0.00698077	0.00673071	0.0011185	0.00126765	0.00105864	0.477805	0.47949	0.478519	0.277794	0.272605	0.271268	0.206242	0.205474	0.205526	0
dGTP	6	0	0	0	0	0	0	0.03478	0.0300983	0.0310678	0	0	0	0.00385163	0.00379304	0.00324459	0
dGTP	7	0	0	0	0	0	0	0.00873113	0.00852973	0.00726954	0	0	0	0.00098771	0.00114628	0.000843414	0
dGTP	8	0	0	0	0	0	0	0.00263757	0.00231155	0.00260205	0	0	0	0.000682052	0.000746583	0.000662431	0
dGTP	9	0	0	0	0	0	0	0	0	1.4063e-05	0	0	0	3.65774e-05	0	0	0
dGTP	10	0	0	0	0	0	0	0	0	0	0	0	0	0	0	0	0
GDP-Mannose	0	0.850437	0.846357	0.839903	0.965695	0.972958	0.94038	0	0	0.00663892	0.0319727	0.0192626	0.0298508	0.412426	0.439339	0.416451
GDP-Mannose	1	0	0.00348892	0	0	0	0	0	0	0	0	0	0	0	0	0
GDP-Mannose	2	0	0	0	0	0	0	0	0	0	0	0	0	0	0	0
GDP-Mannose	3	0	0	0	0	0	0	0	0	0	0.00224498	0.00246322	0	0	0	0
GDP-Mannose	4	0	0	0	0	0	0	0	0	0	0.000534892	0	0	0	0	0
GDP-Mannose	5	0	0	0.00699795	0	0	0	0	0.0252845	0.00811257	0.0177688	0.0276711	0.0162028	0.000987011	0	0
GDP-Mannose	6	0.149563	0.150154	0.153099	0.0343051	0.0270422	0.0467345	0.210732	0.237022	0.235133	0.572211	0.572363	0.591923	0.305109	0.308749	0.293187
GDP-Mannose	7	0	0	0	0	0	0.00663494	0	0.00761314	0	0.00351676	0	0	0	0	0
GDP-Mannose	8	0	0	0	0	0	0	0	0	0.0135564	0.00650026	0.0109985	0.00277915	0	0.00209374	0
GDP-Mannose	9	0	0	0	0	0	0	0	0.0241758	0.00705439	0.00990928	0.0188603	0.0203222	0.00409016	0	0.00732938
GDP-Mannose	10	0	0	0	0	0	0.00625043	0.00777121	0	0.00129765	0.0119757	0.0110073	0.00457664	0	0	0
GDP-Mannose	11	0	0	0	0	0	0	0.643049	0.58915	0.639253	0.343366	0.337374	0.334345	0.277388	0.249818	0.276877
GDP-Mannose	12	0	0	0	0	0	0	0.12659	0.0851771	0.087783	0	0	0	0	0	0
GDP-Mannose	13	0	0	0	0	0	0	0.0118586	0.0315774	0	0	0	0	0	0	0
GDP-Mannose	14	0	0	0	0	0	0	0	0	0.00117036	0	0	0	0	0	0.00615601
GDP-Mannose	15	0	0	0	0	0	0	0	0	0	0	0	0	0	0	0
GDP-Mannose	16	0	0	0	0	0	0	0	0	0	0	0	0	0	0	0
dTTP	0	1	1	0.991076	1	1	1	0.24372	0.201066	0.22701	0.877718	0.816404	0.878573	0.803496	0.813832	0.843415
dTTP	1	0	0	0	0	0	0	0.00230577	0.0137599	0.0218154	0	0.0554599	0	0	0	0
dTTP	2	0	0	0	0	0	0	0	0	0	0	0	0	0	0	0
dTTP	3	0	0	0	0	0	0	0.0207504	0	0	0	0	0	0	0	0
dTTP	4	0	0	0	0	0	0	0.00623716	0	0	0	0	0	0	0	0
dTTP	5	0	0	0	0	0	0	0.643019	0.604988	0.623493	0.122282	0.128136	0.121427	0.15252	0.18326	0.156585
dTTP	6	0	0	0	0	0	0	0.0839676	0.127663	0.117714	0	0	0	0.0439844	0.00290733	0
dTTP	7	0	0	0.00892398	0	0	0	0	0.0525224	0.00996699	0	0	0	0	0	0
dTTP	8	0	0	0	0	0	0	0	0	0	0	0	0	0	0	0
dTTP	9	0	0	0	0	0	0	0	0	0	0	0	0	0	0	0
dTTP	10	0	0	0	0	0	0	0	0	0	0	0	0	0	0	0
IMP	0	0.757918	0.749439	0.701018	0.96309	0.959855	0.944837	0	0	0	0	0.024714	0.0675418	0.651874	0.648304	0.617018
IMP	1	0	0	0	0	0	0	0	0	0	0	0	0	0	0	0
IMP	2	0	0	0	0	0	0	0	0	0	0.0267204	0	0.034602	0	0.00203736	0
IMP	3	0.0317093	0.0169443	0.0231575	0.00701916	0	0.00707727	0	0	0	0	0.0283343	0	0.0102965	0.0129095	0.0032368
IMP	4	0	0	0	0	0	0	0	0	0	0	0	0	0	0	0
IMP	5	0.210372	0.233617	0.275824	0.0298907	0.0401454	0.0480859	0.974478	0.872145	0.912226	0.97328	0.946911	0.897856	0.337829	0.336749	0.379746
IMP	6	0	0	0	0	0	0	0.0255219	0.127855	0.0877744	0	4.06871e-05	0	0	0	0
IMP	7	0	0	0	0	0	0	0	0	0	0	0	0	0	0	0
IMP	8	0	0	0	0	0	0	0	0	0	0	0	0	0	0	0
IMP	9	0	0	0	0	0	0	0	0	0	0	0	0	0	0	0
IMP	10	0	0	0	0	0	0	0	0	0	0	0	0	0	0	0
Xanthine	0	0.996389	0.998428	0.997997	0.998928	0.999429	0.999088	0.992768	0.9909	0.997626	0.995634	0.997288	0.99757	0.999275	0.997528	0.997409	0.391141
Xanthine	1	0	0	0	0	0	0	0	0	0	0	0	0	0	0	0	0
Xanthine	2	0	0	0	0	0	0	0	0	0	0	0	0	0	0	0	0
Xanthine	3	0.00228925	0.00112669	0.00150967	0.000291004	0.000306552	0.000538228	0.00653873	0.00721739	0.00237373	0.00113373	0.000546351	0.00123164	0.00033245	0.00167062	0.00187653	0.425284
Xanthine	4	0	0	0	0	0	0	0	0	0	0	0	0	0	0	0	0
Xanthine	5	0.00132196	0.000445079	0.000493031	0.000781041	0.000264351	0.000374193	0.000693251	0.00188239	0	0.00323193	0.00216548	0.00119873	0.000392213	0.00080124	0.000714	0.183575
Creatine	0	0.999618	0.999362	0.998638	0.999378	0.998557	0.998967	0.998699	0.99818	0.998067	0.998123	0.998605	0.998507	0.998167	0.998089	0.998761	0.999898
Creatine	1	0.00038223	0.000638008	0.0013623	0.000621706	0.00144287	0.00103288	0.00130086	0.00181968	0.00193321	0.00187667	0.00139476	0.00149264	0.00183285	0.00191061	0.00123925	0
Creatine	2	0	0	0	0	0	0	0	0	0	0	0	0	0	0	0	0.000101863
Creatine	3	0	0	0	0	0	0	0	0	0	0	0	0	0	0	0	0
Creatine	4	0	0	0	0	0	0	0	0	0	0	0	0	0	0	0	0
Phosphocreatine	0	1	1	1	1	1	1	1	1	1	1	1	0.981097	0.996745	1	1
Phosphocreatine	1	0	0	0	0	0	0	0	0	0	0	0	0	0	0	0
Phosphocreatine	2	0	0	0	0	0	0	0	0	0	0	0	0	0	0	0
Phosphocreatine	3	0	0	0	0	0	0	0	0	0	0	0	0	0	0	0
Phosphocreatine	4	0	0	0	0	0	0	0	0	0	0	0	0.0189034	0.00325467	0	0
Creatinine	0	0.989098	0.997725	0.995775	0.99996	1	1	0.984098	0.971107	0.980977	0.994944	1	1	0.986935	0.992511	0.991668	0.976757
Creatinine	1	0	0	0	0	0	0	0	0	0	0	0	0	0	0	0	0.0149265
Creatinine	2	0.0109022	0.00227481	0.00422483	3.95069e-05	0	0	0.0159023	0.0288928	0.0190229	0.00505635	0	0	0.0130655	0.00748859	0.00833158	0.00831678
Creatinine	3	0	0	0	0	0	0	0	0	0	0	0	0	0	0	0	0
Creatinine	4	0	0	0	0	0	0	0	0	0	0	0	0	0	0	0	0
Folate	0	1	1	0.994977	0.996233	1	1	1	1	1	1	1	0.991071	1	1	1	0
Folate	1	0	0	0	0	0	0	0	0	0	0	0	0	0	0	0	0
Folate	2	0	0	0	0	0	0	0	0	0	0	0	0	0	0	0	0
Folate	3	0	0	0	0	0	0	0	0	0	0	0	0	0	0	0	0
Folate	4	0	0	0	0	0	0	0	0	0	0	0	0	0	0	0	0
Folate	5	0	0	0	0	0	0	0	0	0	0	0	0	0	0	0	1
Folate	6	0	0	0	0	0	0	0	0	0	0	0	0	0	0	0	0
Folate	7	0	0	0	0	0	0	0	0	0	0	0	0	0	0	0	0
Folate	8	0	0	0	0	0	0	0	0	0	0	0	0	0	0	0	0
Folate	9	0	0	0	0	0	0	0	0	0	0	0	0	0	0	0	0
Folate	10	0	0	0	0	0	0	0	0	0	0	0	0	0	0	0	0
Folate	11	0	0	0	0	0	0	0	0	0	0	0	0	0	0	0	0
Folate	12	0	0	0	0	0	0	0	0	0	0	0	0	0	0	0	0
Folate	13	0	0	0	0	0	0	0	0	0	0	0	0	0	0	0	0
Folate	14	0	0	0	0	0	0	0	0	0	0	0	0.00892909	0	0	0	0
Folate	15	0	0	0	0	0	0	0	0	0	0	0	0	0	0	0	0
Folate	16	0	0	0	0.00376742	0	0	0	0	0	0	0	0	0	0	0	0
Folate	17	0	0	0.00502294	0	0	0	0	0	0	0	0	0	0	0	0	0
Folate	18	0	0	0	0	0	0	0	0	0	0	0	0	0	0	0	0
Folate	19	0	0	0	0	0	0	0	0	0	0	0	0	0	0	0	0
Glucosamine-6-phosphate	0	1	1	1	1	1	1	0.935009	0.936501	0.931508	0.9723	0.976982	0.975464	0.97821	0.978756	0.981472
Glucosamine-6-phosphate	1	0	0	0	0	0	0	0	0	0	0	0	0	0	0	0
Glucosamine-6-phosphate	2	0	0	0	0	0	0	0	0	0	0	0	0	0	0	0
Glucosamine-6-phosphate	3	0	0	0	0	0	0	0.0628827	0.0592921	0.0671746	0.0267904	0.0230178	0.0245362	0.0195964	0.0212439	0.0185284
Glucosamine-6-phosphate	4	0	0	0	0	0	0	0	0	0	0	0	0	0	0	0
Glucosamine-6-phosphate	5	0	0	0	0	0	0	0	0	0	0	0	0	0	0	0
Glucosamine-6-phosphate	6	0	0	0	0	0	0	0.00210811	0.00420645	0.00131692	0.000909881	0	0	0.00219363	0	0
GlcNAc-Phosphate	0	0.852655	0.784978	0.628012	0.961576	0.926627	0.957806	0.197949	0.166018	0.157376	0.610788	0.651077	0.62205	0.642949	0.656515	0.660585
GlcNAc-Phosphate	1	0	0	0	0	0	0	0	0	0	0	0	0	0	0	0
GlcNAc-Phosphate	2	0	0	0	0	0	0	0.0137541	0.00268525	0.0109431	0	0	0	0	0	0
GlcNAc-Phosphate	3	0	0	0	0	0	0	0	0	0	0	0	0	0	0	0
GlcNAc-Phosphate	4	0.147345	0.207671	0.362634	0.0384237	0.0729857	0.0414101	0.000728354	0.199912	0.0677602	0.0410483	0.0218814	0.0350902	0.178854	0.161639	0.163548
GlcNAc-Phosphate	5	0	0.00619147	0.00434071	0	0	0	0.0109897	0.00925169	0.00668845	0	0.000474796	0	0.0107362	0.0124942	0
GlcNAc-Phosphate	6	0	0	0	0	0	0	0.288473	0.237249	0.262678	0.267371	0.250963	0.258318	0.0853554	0.0879946	0.0875604
GlcNAc-Phosphate	7	0	0.00115911	0.00501328	0	0.000387582	0.000783839	0.0127422	0.0121574	0.0050011	0	0.00186944	0.00103682	0.00094854	0.00420625	0.000628251
GlcNAc-Phosphate	8	0	0	0	0	0	0	0.475364	0.372727	0.489553	0.0807933	0.0737351	0.083504	0.0811575	0.0771514	0.0876786
pRpp	0	0.476061	0.455038	0.455227	0.668555	0.640398	0.691037	0.0115206	0.0113329	0.0104905	0.049085	0.0453331	0.0394033	0.16277	0.145146	0.142914
pRpp	1	0	0	0	0	0	0	0	0	0	0	0	0	0	0	0
pRpp	2	0.0200556	0.0142657	0.0108042	0.0188212	0.0242662	0	0.0276948	0.029013	0.0257284	0.04024	0.0452507	0.0456666	0.0319302	0.0376009	0.0314503
pRpp	3	0.0966016	0.101598	0.0954816	0.0695783	0.0683519	0.0635176	0.0270938	0.0200026	0.0198662	0.030494	0.0212771	0.0278757	0.0430654	0.0327566	0.041023
pRpp	4	0	0.0024821	0	0	0	0.00235949	0	0	0	0	0	0.00715313	0	0	0.00943629
pRpp	5	0.407282	0.426615	0.438487	0.243045	0.266984	0.243086	0.933691	0.939652	0.943915	0.880181	0.888139	0.879901	0.762234	0.784496	0.775177
Ornithine	0	1	1	1	1	1	1	0.941234	0.9414	0.9338	0.996455	1	1	0.996585	0.988252	0.994589	1
Ornithine	1	0	0	0	0	0	0	0	0	0	0	0	0	0	0	0	0
Ornithine	2	0	0	0	0	0	0	0.0572593	0.0571667	0.0662004	0	0	0	0.00341531	0.0117479	0.00418171	0
Ornithine	3	0	0	0	0	0	0	0	0	0	0.00354506	0	0	0	0	0.00122898	0
Ornithine	4	0	0	0	0	0	0	0.00150653	0.00143335	0	0	0	0	0	0	0	0
Ornithine	5	0	0	0	0	0	0	0	0	0	0	0	0	0	0	0	0
Citrulline	0	1	1	0.998069	1	1	1	1	1	0.992626	1	1	1	1	0.999195	1	1
Citrulline	1	0	0	0	0	0	0	0	0	0	0	0	0	0	0	0	0
Citrulline	2	0	0	0	0	0	0	0	0	0	0	0	0	0	0	0	0
Citrulline	3	0	0	0	0	0	0	0	0	0	0	0	0	0	0	0	0
Citrulline	4	0	0	0.00193127	0	0	0	0	0	0	0	0	0	0	0	0	0
Citrulline	5	0	0	0	0	0	0	0	0	0	0	0	0	0	0	0	0
Citrulline	6	0	0	0	0	0	0	0	0	0.00737367	0	0	0	0	0.000805389	0	0
Argininosuccinate	0	1	1	0.997966	0.949378	0.929634	0.934295	0.865029	0.868729	0.866377	0.982504	0.952234	0.982665	0.919703	0.937252	0.933127	0
Argininosuccinate	1	0	0	0	0	0	0.00256216	0	0	0	0	0	0	0	0	0	0
Argininosuccinate	2	0	0	0	0	0	0	0.0892648	0.0856663	0.0915519	0	0	0	0.0424049	0.0425646	0.0415994	0.11072
Argininosuccinate	3	0	0	0	0	0	0	0.0406715	0.0417006	0.0415259	0	0	0	0.0318834	0.010629	0.0228084	0
Argininosuccinate	4	0	0	0	0	0.0212622	0	0.00243152	0.00371138	0.000377731	0	0	0	0	0	0	0
Argininosuccinate	5	0	0	0	0.0506225	0.0491042	0.012538	0.00260304	0.000192991	0.000167507	0	0.017452	0.0173351	0.00600879	0.00642046	0.00246529	0.88928
Argininosuccinate	6	0	0	0	0	0	0	0	0	0	0	0.0303137	0	0	0	0	0
Argininosuccinate	7	0	0	0	0	0	0	0	0	0	0	0	0	0	0	0	0
Argininosuccinate	8	0	0	0	0	0	0	0	0	0	0	0	0	0	0	0	0
Argininosuccinate	9	0	0	0.00203434	0	0	0.00984579	0	0	0	0.0174963	0	0	0	0	0	0
Argininosuccinate	10	0	0	0	0	0	0.0407585	0	0	0	0	0	0	0	0.00313367	0	0
N-Acetylglutamate	0	0.999431	0.999288	0.999071	0.999614	0.999768	0.999588	0.614086	0.621971	0.617193	0.805592	0.812781	0.811477	0.85982	0.85897	0.860131	0.995098
N-Acetylglutamate	1	0	0	0	0	0	0	0	0	0	0	0	0	0	0	0	0
N-Acetylglutamate	2	0	0	0	0	0	0	0.348167	0.341098	0.344976	0.194408	0.187219	0.188523	0.135477	0.136588	0.135528	0.0049017
N-Acetylglutamate	3	0	0	0	0	0	0	0	0	0	0	0	0	0	0	0	0
N-Acetylglutamate	4	0	0	0	0	0	0	0.0324299	0.0326097	0.0326049	0	0	0	0.00405186	0.00400096	0.00358802	0
N-Acetylglutamate	5	0.00056888	0.00071185	0.000929191	0.00038621	0.000232426	0.000411981	0.00255758	0.00219365	0.00255445	0	0	0	0.000432611	0.000296982	0.00068586	0
N-Acetylglutamate	6	0	0	0	0	0	0	0.0025302	0.00187384	0.00215028	0	0	0	0.000218535	0.000143378	6.76325e-05	0
N-Acetylglutamate	7	0	0	0	0	0	0	0.000229759	0.000254631	0.000521867	0	0	0	0	0	0	0
S-Adenosylhomocysteine	0	0.995238	1	1	1	0.993211	1	0.549311	0.526214	0.46769	0.771871	0.851865	0.798982	0.896477	0.919179	0.894992	0
S-Adenosylhomocysteine	1	0	0	0	0	0	0	0	0	0	0	0	0	0	0	0	0
S-Adenosylhomocysteine	2	0	0	0	0	0	0	0	0	0	0	0	0	0	0	0	0
S-Adenosylhomocysteine	3	0	0	0	0	0	0	0	0	0	0	0	0	0	0	0	0
S-Adenosylhomocysteine	4	0	0	0	0	0	0	0	0	0	0	0	0	0	0	0	0
S-Adenosylhomocysteine	5	0	0	0	0	0	0	0.450689	0.473786	0.53231	0.220372	0.148135	0.201018	0.0991007	0.0781546	0.105008	0
S-Adenosylhomocysteine	6	0	0	0	0	0	0	0	0	0	0	0	0	0	0.00266622	0	0
S-Adenosylhomocysteine	7	0	0	0	0	0	0	0	0	0	0	0	0	0	0	0	0.126414
S-Adenosylhomocysteine	8	0	0	0	0	0	0	0	0	0	0	0	0	0	0	0	0
S-Adenosylhomocysteine	9	0	0	0	0	0	0	0	0	0	0	0	0	0	0	0	0
S-Adenosylhomocysteine	10	0	0	0	0	0	0	0	0	0	0	0	0	0	0	0	0.798607
S-Adenosylhomocysteine	11	0	0	0	0	0	0	0	0	0	0	0	0	0.00442191	0	0	0.0749789
S-Adenosylhomocysteine	12	0	0	0	0	0.00678893	0	0	0	0	0	0	0	0	0	0	0
S-Adenosylhomocysteine	13	0.00476218	0	0	0	0	0	0	0	0	0.00775697	0	0	0	0	0	0
S-Adenosylhomocysteine	14	0	0	0	0	0	0	0	0	0	0	0	0	0	0	0	0
S-Adenosylmethionine	0	0.996668	0.996592	0.997152	0.999809	0.999452	0.999875	0.465695	0.470981	0.469383	0.760267	0.764233	0.763914	0.820771	0.81966	0.82096	0.649474
S-Adenosylmethionine	1	0	0	0	0	0	0	0	0	0	0	0	0	0	0	0	0
S-Adenosylmethionine	2	0	0	0	0	0	0	0.00694891	0.00520331	0.00539523	0	0	0	0	0	0	0
S-Adenosylmethionine	3	0	0	0	0	0	0	0.0179949	0.0151869	0.0157773	0.0106329	0.010265	0.0108653	0.00609869	0.00571128	0.0055	0
S-Adenosylmethionine	4	0	0	0	0	0	0	0.00353966	0.00486759	0.00419388	0.000342268	0.000143205	0	0.000441139	0.000964805	0.000653884	0
S-Adenosylmethionine	5	0.00327051	0.00324024	0.00277452	0.000190545	0.000534444	4.1864e-05	0.477315	0.477655	0.480079	0.228758	0.225358	0.22522	0.172076	0.172802	0.171532	0
S-Adenosylmethionine	6	0	0	0	0	0	8.32675e-05	0.0159724	0.0163972	0.0145588	0	0	0	0	0	0	0
S-Adenosylmethionine	7	0	0	0	0	0	0	0.00751413	0.00599712	0.00650296	0	0	0	0	0	0.000245508	0
S-Adenosylmethionine	8	0	0	0	0	0	0	0.00263174	0.00157706	0.00190556	0	0	0	0.000187772	0.000334279	0.000809486	0
S-Adenosylmethionine	9	0	0	7.33872e-05	0	1.31667e-05	0	0.00235667	0.00213476	0.00220351	0	0	0	0.000425212	0.000511756	0.000229188	0
S-Adenosylmethionine	10	0	0	0	0	0	0	0	0	0	0	0	0	0	1.59855e-05	0	0
S-Adenosylmethionine	11	0	0	0	0	0	0	3.18548e-05	0	0	0	0	0	0	0	6.97375e-05	0.296553
S-Adenosylmethionine	12	0	5.02354e-05	0	0	0	0	0	0	0	0	0	0	0	0	0	0
S-Adenosylmethionine	13	0	0.000117639	0	0	0	0	0	0	0	0	0	0	0	0	0	0
S-Adenosylmethionine	14	6.10038e-05	0	0	0	0	0	0	0	0	0	0	0	0	0	0	0.0539726
S-Adenosylmethionine	15	0	0	0	0	0	0	0	0	0	0	0	0	0	0	0	0
Carnitine	0	1	1	1	1	1	1	1	1	1	0.999965	1	1	1	1	1	0.792086
Carnitine	1	0	0	0	0	0	0	0	0	0	0	0	0	0	0	0	0
Carnitine	2	0	0	0	0	0	0	0	0	0	0	0	0	0	0	0	0.207914
Carnitine	3	0	0	0	0	0	0	0	0	0	0	0	0	0	0	0	0
Carnitine	4	0	0	0	0	0	0	0	0	0	3.47237e-05	0	0	0	0	0	0
Carnitine	5	0	0	0	0	0	0	0	0	0	0	0	0	0	0	0	0
Carnitine	6	0	0	0	0	0	0	0	0	0	0	0	0	0	0	0	0
Carnitine	7	0	0	0	0	0	0	0	0	0	0	0	0	0	0	0	0
3-Indoleacrylic acid	0	0.997521	0.998159	0.998346	0.99887	0.9993	0.99897	0.996694	0.99761	0.997964	0.998789	0.998823	0.998904	0.998582	0.998557	0.998904	0.591932
3-Indoleacrylic acid	1	0	0	0	0	0	0	0	0	0	0	0	0	0	0	0	0
3-Indoleacrylic acid	2	0	0	0	0	0	0	0	0	0	0	0	0	0	0	0	0
3-Indoleacrylic acid	3	0	0	1.41304e-05	0	0	0	0	0	0	0	0	0	0	0	0	0.138663
3-Indoleacrylic acid	4	0	0	0	9.92772e-06	0	0	0.000312277	0	0	0	0	0	0	0	0	0
3-Indoleacrylic acid	5	0	0	0	0	0	0	0	0	0	0	0	0	0	0	0	0.00743678
3-Indoleacrylic acid	6	0	0	0	0	2.33667e-05	0	0	0	0	0	0	0	0	0	0	0.00849439
3-Indoleacrylic acid	7	0	0	0	0	0	0	0	0	0	0	0	0	0	0	0	0
3-Indoleacrylic acid	8	0.00198467	0.00165906	0.0015481	0.0011201	0.000641401	0.000922229	0.00232409	0.00190147	0.00187302	0.00121072	0.0011262	0.00107749	0.00136375	0.00130141	0.0010964	0.209942
3-Indoleacrylic acid	9	3.87231e-05	1.16631e-05	0	0	0	1.00362e-05	1.73189e-06	0	2.93257e-05	0	8.29621e-06	0	0	4.5399e-06	0	0.00831666
3-Indoleacrylic acid	10	0	0.000120713	0	0	0	9.07151e-05	0	0	2.61982e-05	0	2.3112e-05	0	0	1.82837e-05	0	0
3-Indoleacrylic acid	11	0.000455123	4.99357e-05	9.21295e-05	0	3.53284e-05	7.31151e-06	0.000668083	0.000488692	0.000107183	0	1.9184e-05	1.80973e-05	5.39755e-05	0.000118268	0	0.0352154
N,N-Dimethylarginine	0	1	1	1	1	1	1	1	1	1	1	1	1	1	1	1
N,N-Dimethylarginine	1	0	0	0	0	0	0	0	0	0	0	0	0	0	0	0
N,N-Dimethylarginine	2	0	0	0	0	0	0	0	0	0	0	0	0	0	0	0
N,N-Dimethylarginine	3	0	0	0	0	0	0	0	0	0	0	0	0	0	0	0
N,N-Dimethylarginine	4	0	0	0	0	0	0	0	0	0	0	0	0	0	0	0
N,N-Dimethylarginine	5	0	0	0	0	0	0	0	0	0	0	0	0	0	0	0
N,N-Dimethylarginine	6	0	0	0	0	0	0	0	0	0	0	0	0	0	0	0
N,N-Dimethylarginine	7	0	0	0	0	0	0	0	0	0	0	0	0	0	0	0
N,N-Dimethylarginine	8	0	0	0	0	0	0	0	0	0	0	0	0	0	0	0
Acetylcarnitine	0	0.924338	0.925898	0.928261	1	1	1	0.289349	0.283816	0.279714	0.727392	0.726729	0.719152	0.694048	0.694958	0.700089	0.455558
Acetylcarnitine	1	0	0	0	0	0	0	0	0	0	0	0	0	0	0	0	0
Acetylcarnitine	2	0.0756616	0.0739894	0.0717394	0	0	0	0.710651	0.716184	0.720286	0.272608	0.273271	0.280848	0.305952	0.305042	0.299911	0.000961518
Acetylcarnitine	3	0	0	0	0	0	0	0	0	0	0	0	0	0	0	0	0.196847
Acetylcarnitine	4	0	0	0	0	0	0	0	0	0	0	0	0	0	0	0	0
Acetylcarnitine	5	0	0	0	0	0	0	0	0	0	0	0	0	0	0	0	0.303041
Acetylcarnitine	6	0	0	0	0	0	0	0	0	0	0	0	0	0	0	0	0
Acetylcarnitine	7	0	0	0	0	0	0	0	0	0	0	0	0	0	0	0	0
Acetylcarnitine	8	0	0	0	0	0	0	0	0	0	0	0	0	0	0	0	0.043592
Acetylcarnitine	9	0	0.000113016	0	0	0	0	0	0	0	0	0	0	0	0	0	0
Methyladenosine	0	0.569159	0.589392	0.601197	0.927111	0.94388	0.958817	0.247698	0.146773	0.0865198	0.892798	0.919194	0.936998	0.939028	0.923551	0.933218	0
Methyladenosine	1	0.403826	0.303853	0.254545	0.0624284	0.0444011	0.030636	0.660538	0.575322	0.786597	0.0643948	0.013998	0.0272093	0.0107993	0.057965	0.0358107	0
Methyladenosine	2	0.0104831	0.0358168	0.097434	0	0	0	0.0346234	0.212579	0.0915795	0	0	0	0.00565378	0	0.00195672	0.786929
Methyladenosine	3	0	0.0174139	0.00975043	0.000618447	0.00624641	0.00474054	0.0304145	0.00249647	0	0.00202467	0.00183211	0	0	0	0.00832662	0
Methyladenosine	4	0	0	0	0	0	0	0	0	0	0	0	0	0	0	0	0
Methyladenosine	5	0	0	0.00193444	0.00134538	0	0	0.0201765	0.0628292	0.0353036	0.0407828	0.0649754	0.035793	0.0416682	0.0157475	0.0181063	0
Methyladenosine	6	0.0165313	0.0535242	0.0351388	0.0084971	0.00547277	0.00580631	0	0	0	0	0	0	0.00285039	0.00273653	0.00258187	0
Methyladenosine	7	0	0	0	0	0	0	0	0	0	0	0	0	0	0	0	0
Methyladenosine	8	0	0	0	0	0	0	0	0	0	0	0	0	0	0	0	0
Methyladenosine	9	0	0	0	0	0	0	0	0	0	0	0	0	0	0	0	0
Methyladenosine	10	0	0	0	0	0	0	0.00654957	0	0	0	0	0	0	0	0	0.213071
Methyladenosine	11	0	0	0	0	0	0	0	0	0	0	0	0	0	0	0	0
Cysteine-glutathione disulfide	0	0.998438	0.990548	1	1	0.996822	1	0.917683	0.914595	0.951357	0.999794	0.999811	0.99826	0.998879	0.998428	0.995616
Cysteine-glutathione disulfide	1	0	0	0	0	0	0	0	0	0	0	0	0	0	0	0
Cysteine-glutathione disulfide	2	0	0	0	0	0	0	0.0455987	0.0512522	0.0416048	0	0	0	0	0	0
Cysteine-glutathione disulfide	3	0	0	0	0	0	0	0	0	0.000875889	0	0	0	0	0	0
Cysteine-glutathione disulfide	4	0	0	0	0	0	0	0.00546235	0.00462479	0	0	0	0	0.000481234	0.000762798	0
Cysteine-glutathione disulfide	5	0	0	0	0	0	0	0	0	0	0	0	0	0	0	0
Cysteine-glutathione disulfide	6	0	0	0	0	0	0	0	0	0	0	0	0	0	0	0
Cysteine-glutathione disulfide	7	0	0	0	0	0	0	0	0	0	0	0	0	0	0	0.000605126
Cysteine-glutathione disulfide	8	0	0	0	0	0	0	0	0	0	0	0	0	0	0	0
Cysteine-glutathione disulfide	9	0	0	0	0	0	0	0	0	0	0	0	0	0	0	0.000432006
Cysteine-glutathione disulfide	10	0	0	0	0	0.00104775	0	0	0	0	0	0	0.000272413	0	0	0
Cysteine-glutathione disulfide	11	0.00125084	0.00945207	0	0	0.00213028	0	0.0244837	0.0258788	0	0.000205688	0.000189068	0.00103217	0	0.000808989	0.00334644
Cysteine-glutathione disulfide	12	0.000311219	0	0	0	0	0	0.00105718	0	0.00179556	0	0	0.000435447	0.000639546	0	0
Cysteine-glutathione disulfide	13	0	0	0	0	0	0	0.00571539	0.00364917	0.00436644	0	0	0	0	0	0
Orotic acid	0	1	0.999696	0.999414	0.998377	1	0.996034	0.931458	0.933994	0.884233	0.98583	0.982897	0.959035	1	1	1	0.794209
Orotic acid	1	0	0	0	0	0	0	0	0	0	0	0	0	0	0	0	0
Orotic acid	2	0	0	0	0	0	0	0.0542418	0.0410838	0.0631057	0	0	0	0	0	0	0
Orotic acid	3	0	0	0	0	0	0	0	0.00911511	0.0231412	0	0.0171033	0.0409653	0	0	0	0
Orotic acid	4	0	0.000303806	0.000586224	0.00162308	0	0.00279387	0.0143005	0.0090883	0.0239447	0	0	0	0	0	0	0
Orotic acid	5	0	0	0	0	0	0.00117178	0	0.00671898	0.00557573	0.0141701	0	0	0	0	0	0.205791
Palmitate	0	1	1	0.999848	1	1	0.999879	0.999335	0.998312	0.997908	0.999901	0.999999	0.999925	0.999738	0.99985	0.999846	0.999956
Palmitate	1	0	0	0	0	0	0	0	0	0	0	0	0	0	0	0	0
Palmitate	2	0	0	0	0	0	0	0	0	0	0	0	0	0	0	0	0
Palmitate	3	0	0	0	0	0	0	0	0	0	0	0	0	0	0	0	0
Palmitate	4	0	0	0	0	0	0	0	0	0	0	0	0	0	0	0	0
Palmitate	5	0	0	0	0	0	0	0	0	0	0	0	0	0	0	0	0
Palmitate	6	0	0	0	0	0	0	0	2.24258e-05	7.77196e-05	0	0	0	0	0	0	0
Palmitate	7	0	0	0	0	0	0	0	0	0	0	0	0	0	0	0	0
Palmitate	8	0	0	0	0	0	0	9.62496e-05	0.000414159	0.000447226	0	0	0	0	7.55269e-05	0	0
Palmitate	9	0	0	0	0	0	0	0	0	0	0	0	0	0	0	0	0
Palmitate	10	0	0	0	0	0	0	0.000189091	0.000633957	0.000536348	0	0	0	0.000102639	0	0	4.40108e-05
Palmitate	11	0	0	0	0	0	0	0	0	0	0	0	0	0	0	0	0
Palmitate	12	0	0	0	0	0	0	0.00027469	0.000382646	0.000530077	0	0	0	0	0	6.71107e-05	0
Palmitate	13	0	0	0	0	0	0	0	0	0	0	0	0	0	0	0	0
Palmitate	14	0	0	0	0	0	0	0.000104601	0.000227419	0.000420885	0	0	0	0	0	0	0
Palmitate	15	0	0	0	0	0	0	0	0	0	0	0	0	0	0	0	0
Palmitate	16	0	0	0.0001517	0	0	0.000121159	0	7.29115e-06	7.97132e-05	9.93687e-05	9.80835e-07	7.46077e-05	0.000159063	7.4162e-05	8.70567e-05	0
Oleate	0	0.767199	0.765244	0.802349	0.863194	0.741733	0.806289	0.874169	0.616461	0.73804	0.793335	0.688921	0.92971	0.795706	0.899211	0.869175	0.832952
Oleate	1	0	0	0	0	0	0	0	0	0	0	0	0	0	0	0	0
Oleate	2	0.223957	0.218703	0.189079	0.119623	0.234808	0.185882	0.122812	0.372201	0.239997	0.194079	0.275454	0.0246192	0.186127	0.0934783	0.114731	0.072418
Oleate	3	0	0.00582853	0	0.0101602	0.0124291	0	0	0	0.0154397	0.00880682	0.0250687	0.0392793	0.00916761	0.00295595	0.0155982	0.00635008
Oleate	4	0	0	0	0	0	0	0	0	0	0	0	0	0	0	0	0
Oleate	5	0	0	0	0	0	0	0	0	0	0	0	0	0	0	0	0
Oleate	6	0	0	0	0	0	0	0	0	0	0	0	0	0	0	0	0
Oleate	7	0	0	0	0	0	0	0	0	0	0	0	0	0	0	0	0
Oleate	8	0	0.000356535	0	0	0	0	0	0	0	0	0	0	0	0	0	0
Oleate	9	0	0	0	0	0	0	0	0	0	0	0	0	0	0	0	0
Oleate	10	0	0	0	0	0	0	0	0	0	0	0	0	0	0	0	0
Oleate	11	0	0	0	0	0	0	0	0	0	0	0	0	0	0	0	0
Oleate	12	0	0	0	0	0	0	0	0	0	0	0	0	0	0	0	0
Oleate	13	0	0	0	0	0	0	0	0	0	0	0	0	0	0	0	0
Oleate	14	0	0	0	0	0	0	0	0	0	0	0	0	0	0	0	0
Oleate	15	0	0	0	0	0	0	0	0	0	0	0	0	0	0	0	0
Oleate	16	0	0	0	0	0	0	0	0	0	0	0	0	0	0	0	0
Oleate	17	0	0	0	0	0.0011857	0	0	0	0	0	0	0	0	0	0	0.00357695
Oleate	18	0.00884414	0.00986809	0.00857189	0.0070224	0.00984506	0.00782872	0.003019	0.0113372	0.00652278	0.00377856	0.0105566	0.00639168	0.00899887	0.00435435	0.000496341	0.0847026
Stearate	0	1	1	1	0.999933	1	1	1	0.999824	1	1	1	1	1	1	1	1
Stearate	1	0	0	0	0	0	0	0	0	0	0	0	0	0	0	0	0
Stearate	2	0	0	0	0	0	0	0	0	0	0	0	0	0	0	0	0
Stearate	3	0	0	0	0	0	0	0	0	0	0	0	0	0	0	0	0
Stearate	4	0	0	0	0	0	0	0	0	0	0	0	0	0	0	0	0
Stearate	5	0	0	0	0	0	0	0	0	0	0	0	0	0	0	0	0
Stearate	6	0	0	0	0	0	0	0	0	0	0	0	0	0	0	0	0
Stearate	7	0	0	0	0	0	0	0	0	0	0	0	0	0	0	0	0
Stearate	8	0	0	0	0	0	0	0	8.8014e-05	0	0	0	0	0	0	0	0
Stearate	9	0	0	0	0	0	0	0	0	0	0	0	0	0	0	0	0
Stearate	10	0	0	0	0	0	0	0	0	0	0	0	0	0	0	0	0
Stearate	11	0	0	0	0	0	0	0	0	0	0	0	0	0	0	0	0
Stearate	12	0	0	0	0	0	0	0	8.76788e-05	0	0	0	0	0	0	0	0
Stearate	13	0	0	0	0	0	0	0	0	0	0	0	0	0	0	0	0
Stearate	14	0	0	0	0	0	0	0	0	0	0	0	0	0	0	0	0
Stearate	15	0	0	0	0	0	0	0	0	0	0	0	0	0	0	0	0
Stearate	16	0	0	0	0	0	0	0	0	0	0	0	0	0	0	0	0
Stearate	17	0	0	0	0	0	0	0	0	0	0	0	0	0	0	0	0
Stearate	18	0	0	0	6.65772e-05	0	0	0	0	0	0	0	0	0	0	0	0
2KIVA	0	0.736237	0.835425	0.828954	0.804452	0.810891	0.84319	0.577984	0.705778	0.801911	0.679048	0.858936	0.787109	0.842368	0.791068	0.731307	0.916498
2KIVA	1	0	0	0	0	0	0	0	0	0	0	0	0	0	0	0	0
2KIVA	2	0	0	0	0	0	0	0	0	0	0	0	0	0	0	0	0
2KIVA	3	0.071802	0.00289974	0.00492826	0.060485	0.0227781	0.0104094	0.0559257	0.0433181	0.0040544	0.150634	0.0190414	0.0426453	0.011732	0.0123108	0.05774	0.0746019
2KIVA	4	0	0	0	0	0	0	0	0	0	0	0	0	0	0	0	0.00568878
2KIVA	5	0.19196	0.161675	0.166118	0.135063	0.166331	0.1464	0.36609	0.250904	0.194035	0.170318	0.122023	0.170246	0.1459	0.196621	0.210953	0.00321143
4-methyl-2-oxovalerate	0	0.986984	0.996379	0.997685	0.983183	0.996101	0.994071	0.995124	0.99764	0.997782	0.975745	0.993501	0.990856	0.99659	0.995308	0.99487	1
4-methyl-2-oxovalerate	1	0	0	0	0	0	0	0	0	0	0	0	0	0	0	0	0
4-methyl-2-oxovalerate	2	0	0	0	0	0	0	0	0	0	0	0	0	0	0	0	0
4-methyl-2-oxovalerate	3	0	0	0	0	0	0	0	0	0	0	9.29806e-05	0	0	0	0	0
4-methyl-2-oxovalerate	4	0	0	0	0	0	0	0	0	0	0.00216444	0	0	0	0	0	0
4-methyl-2-oxovalerate	5	0.0126824	0.00342814	0.002315	0.0168167	0.00389908	0.00592852	0.00487575	0.00236022	0.00221815	0.0220905	0.00640577	0.00914437	0.00340964	0.00469231	0.00512956	0
4-methyl-2-oxovalerate	6	0.000334002	0.000192757	0	0	0	0	0	0	0	0	0	0	0	0	0	0
Propanoate	0	0.939527	0.928708	0.898101	0.924017	0.902997	0.899579	0.892614	0.903704	0.905187	0.969598	0.96431	0.952409	0.947824	0.929775	0.950069	1
Propanoate	1	0	0	0	0	0	0	0.0544371	0.0265756	0.0215372	0	0	0	0.000639062	0.0231037	0	0
Propanoate	2	0	0	0	0	0	0	0.0448512	0.0675815	0.0595135	0	0	0	0.0191909	0.0271307	0	0
Propanoate	3	0.0604732	0.0712923	0.101899	0.0759825	0.0970035	0.100421	0.0080978	0.00213901	0.0137621	0.030402	0.0356901	0.0475908	0.0323464	0.0199908	0.0499309	0
Gamma-Aminobutyrate	0	1	1	1	1	1	1	0.820234	0.821633	0.821277	0.999914	1	0.999876	0.954194	0.955117	0.955214	0.993141
Gamma-Aminobutyrate	1	0	0	0	0	0	0	0.13533	0.133276	0.135079	0	0	0	0.0354537	0.0352469	0.0330589	0.00685941
Gamma-Aminobutyrate	2	0	0	0	0	0	0	0.0255258	0.0260105	0.024983	0	0	0	0.00586187	0.00483518	0.0064797	0
Gamma-Aminobutyrate	3	0	0	0	0	0	0	0.0149129	0.0151056	0.0149884	8.63811e-05	0	0.000123953	0.00383453	0.0038499	0.00433654	0
Gamma-Aminobutyrate	4	0	0	0	0	0	0	0.00399675	0.00397543	0.00367254	0	0	0	0.000656017	0.000951213	0.000910689	0
Acetylcholine	0	1	1	1	1	1	1	1	1	1	1	1	1	1	1	1	1
Acetylcholine	1	0	0	0	0	0	0	0	0	0	0	0	0	0	0	0	0
Acetylcholine	2	0	0	0	0	0	0	0	0	0	0	0	0	0	0	0	0
Acetylcholine	3	0	0	0	0	0	0	0	0	0	0	0	0	0	0	0	0
Acetylcholine	4	0	0	0	0	0	0	0	0	0	0	0	0	0	0	0	0
Acetylcholine	5	0	0	0	0	0	0	0	0	0	0	0	0	0	0	0	0
Acetylcholine	6	0	0	0	0	0	0	0	0	0	0	0	0	0	0	0	0
Acetylcholine	7	0	0	0	0	0	0	0	0	0	0	0	0	0	0	0	0
Sulfinoalanine	0	1	1	1	1	1	1	1	1	1	1	1	1	1	1	1	0.563591
Sulfinoalanine	1	0	0	0	0	0	0	0	0	0	0	0	0	0	0	0	0.436409
Sulfinoalanine	2	0	0	0	0	0	0	0	0	0	0	0	0	0	0	0	0
Sulfinoalanine	3	0	0	0	0	0	0	0	0	0	0	0	0	0	0	0	0
4-Guanidinobutanoate	0	0.96811	0.948704	0.967919	0.957013	0.939329	0.998699	1	0.955667	1	1	0.965322	1	1	1	1	0.995046
4-Guanidinobutanoate	1	0.03189	0.0512964	0.0320806	0.0429873	0.0529917	0.00130067	0	0.0443333	0	0	0.034678	0	0	0	0	0
4-Guanidinobutanoate	2	0	0	0	0	0.00767945	0	0	0	0	0	0	0	0	0	0	0
4-Guanidinobutanoate	3	0	0	0	0	0	0	0	0	0	0	0	0	0	0	0	0.00495369
4-Guanidinobutanoate	4	0	0	0	0	0	0	0	0	0	0	0	0	0	0	0	0
4-Guanidinobutanoate	5	0	0	0	0	0	0	0	0	0	0	0	0	0	0	0	0
Propionylcarnitine	0	1	0.999706	1	0.999485	1	1	0.99985	1	1	0.998869	1	1	0.999494	1	1	0.668532
Propionylcarnitine	1	0	0	0	0	0	0	0	0	0	0	0	0	0	0	0	0
Propionylcarnitine	2	0	0	0	0	0	0	0	0	0	0	0	0	0	0	0	0.16428
Propionylcarnitine	3	0	0	0	0	0	0	0	0	0	0	0	0	0	0	0	0.0188632
Propionylcarnitine	4	0	0	0	0	0	0	0	0	0	0	0	0	0	0	0	0
Propionylcarnitine	5	0	0	0	0	0	0	0.000149881	0	0	0	0	0	0	0	0	0.148325
Propionylcarnitine	6	0	0	0	0	0	0	0	0	0	0.001131	0	0	0	0	0	0
Propionylcarnitine	7	0	0	0	0.000514864	0	0	0	0	0	0	0	0	0	0	0	0
Propionylcarnitine	8	0	0	0	0	0	0	0	0	0	0	0	0	0	0	0	0
Propionylcarnitine	9	0	0	0	0	0	0	0	0	0	0	0	0	0	0	0	0
Propionylcarnitine	10	0	0.000293927	0	0	0	0	0	0	0	0	0	0	0.00050558	0	0	0
Nicotinamide	0	0.981016	0.982346	0.983547	0.983007	0.983128	0.985433	0.973285	0.969759	0.976453	0.977789	0.975534	0.9788	0.976718	0.971193	0.966676	0.896034
Nicotinamide	1	0	0	0	0	0	0	0	0	0	0	0	0	0	0	0	0
Nicotinamide	2	0	0	0	0	0	0	0	0	0	0	0	0	0	0	0	0
Nicotinamide	3	0.0189841	0.017486	0.0164529	0.0169934	0.0168722	0.0145668	0.0267152	0.0302413	0.0235468	0.0222111	0.0244663	0.0212004	0.0232821	0.0287712	0.0333236	0.103966
Nicotinamide	4	0	0	0	0	0	0	0	0	0	0	0	0	0	0	0	0
Nicotinamide	5	0	0	0	0	0	0	0	0	0	0	0	0	0	3.52694e-05	0	0
Nicotinamide	6	0	0.000167826	0	0	0	0	0	0	0	0	0	0	0	7.22681e-07	0	0
Ascorbate	0	1	1	1	1	1	1	0.602302	0.570253	0.556662	1	1	0.954083	0.87095	0.933511	0.850087	0.923444
Ascorbate	1	0	0	0	0	0	0	0	0	0	0	0	0	0	0	0	0
Ascorbate	2	0	0	0	0	0	0	0.381344	0.408787	0.404176	0	0	0	0.12905	0.0664891	0.149913	0
Ascorbate	3	0	0	0	0	0	0	0	0	0	0	0	0	0	0	0	0
Ascorbate	4	0	0	0	0	0	0	0.0163537	0.0209599	0.0336358	0	0	0	0	0	0	0
Ascorbate	5	0	0	0	0	0	0	0	0	0.00552657	0	0	0.0459175	0	0	0	0.0765561
Ascorbate	6	0	0	0	0	0	0	0	0	0	0	0	0	0	0	0	0

## Sheet: Pool_Log
Compound	Ctrl_5m_1	Ctrl_5m_2	Ctrl_5m_3	SHetA_5m_1	SHetA_5m_2	SHetA_5m_3	Ctrl_6h_1	Ctrl_6h_2	Ctrl_6h_3	SHetA_6h_1	SHetA_6h_2	SHetA_6h_3	QC_1	QC_2	QC_3	Blank
Glucose	22.5742	22.7502	22.822	22.9516	22.595	22.9134	19.5719	18.9992	19.3837	20.2609	20.1278	20.6355	21.9878	21.8091	21.6789	14.1858
Glucose-6-phosphate	24.0103	24.1375	24.4449	23.6954	24.7164	24.2054	23.2146	23.0807	23.6462	23.259	23.6143	22.916	23.8745	23.6718	23.5353	9.77226
Fructose-bisphosphate	25.1473	24.9484	24.9426	25.7278	25.5888	25.7165	23.8498	23.9717	23.9489	23.543	23.8227	23.9373	24.8831	24.6144	24.3584	15.3158
DHAP	21.7268	21.8913	21.5776	21.3738	21.4253	21.3256	22.5767	22.8303	22.7686	22.3809	22.5406	22.563	22.2825	22.1124	21.772	14.5616
2-PG	20.8805	20.8927	20.8568	19.5128	20.1657	19.9219	21.8543	22.2987	22.1138	20.2792	20.7671	20.6089	21.0148	20.7318	20.8373	0
3-PG	22.1663	22.1725	21.8112	21.172	21.7104	21.3801	22.638	22.6947	22.5639	21.2438	21.5646	21.5117	22.094	21.8966	21.5772	11.7626
Phosphoenolpyruvate	20.0608	19.8571	19.8214	18.4946	19.4737	19.1605	20.4106	19.8137	19.5732	19.4083	19.3761	19.4251	19.9315	19.4851	19.1342	11.9268
Pyruvate	20.9937	21.7807	23.5048	21.0176	21.6541	20.9238	21.0701	23.3115	23.1712	20.6113	21.0041	20.9552	21.7993	21.6852	21.4313	20.8968
Lactate	28.0933	28.2721	28.3824	28.5104	28.6333	28.4663	28.4791	28.5783	28.758	28.8617	28.7521	28.7871	28.7504	28.6713	28.3587	21.406
Mannitol/Sorbitol	22.1285	22.0179	22.2376	22.5517	22.0256	22.4357	19.6198	18.544	20.0928	19.3111	20.1281	19.5039	20.991	20.7897	21.2523	14.7083
Myoinositol	25.413	25.5511	25.4471	25.8222	25.744	25.6886	24.9995	25.104	25.1233	25.8964	25.9878	25.9186	25.4996	25.4227	25.2639	16.1502
Glucose 1-phosphate/Fructose 6-phosphate	22.7992	22.8138	22.6855	23.5052	23.564	23.3955	22.1076	22.3033	22.1099	22.4636	22.7095	22.7182	22.8653	22.7462	22.573	0
Ribose-5-phosphate	20.7279	20.6229	20.6265	20.8939	20.9938	20.8465	19.4129	19.2466	19.2856	19.8315	20.0434	20.0244	19.9173	19.9307	19.6527	0
Xylulose-5-phosphate	20.9185	20.5783	20.5536	21.3668	22.6191	22.1233	20.5002	20.4359	20.8379	20.8876	21.3604	20.8757	21.2709	21.0042	20.7585	0
Ribulose-5-phosphate	22.2835	22.2255	22.4161	21.8271	21.9256	21.832	20.9647	20.6623	20.8956	20.4209	20.6962	20.9593	21.6449	21.4192	21.2895	0
6-Phosphogluconic acid	18.4921	18.4512	18.2495	18.1896	17.9775	18.1181	16.8866	17.07	17.2267	17.479	17.4801	17.756	17.5463	17.5182	17.0301	0
Sedoheptulose 7-phosphate	22.982	23.0195	22.9519	23.3687	23.4261	23.4147	22.5404	22.6395	22.5417	23.0645	23.1093	23.1089	23.0291	22.8832	22.7439	0
Citrate	26.1738	26.1651	26.1259	24.7492	24.7012	24.9256	27.0431	27.138	27.0455	23.7568	23.7385	23.8864	26.1792	26.1145	26.0673	20.283
Aconitate	21.6631	21.6808	21.6498	18.9062	18.5624	18.9369	23.6874	23.8044	23.6647	17.0843	17.3812	17.2173	22.1297	21.9048	21.5827	10.2237
Isocitrate	22.8372	22.9207	22.7797	21.2038	20.9597	21.162	24.1525	24.3277	24.1723	20.248	20.3513	20.422	23.0902	22.8854	22.8055	19.4141
a-KG	20.2109	23.3464	24.2463	19.1257	20.7268	19.4007	22.6345	25.1319	25.1846	19.086	19.7181	20.438	23.68	23.4584	23.2791	13.9085
Succinate	23.5407	23.3069	22.8605	23.1931	22.7054	22.9472	24.4146	23.6834	23.5924	22.2545	22.209	22.2112	23.5318	23.3568	23.1725	18.1349
Fumarate	22.2951	22.2618	22.1962	21.6351	21.3618	21.4123	22.0712	22.1126	22.013	21.0099	20.8837	20.8544	22.1896	22.1671	21.8834	12.8629
Malate	27.2197	27.2929	27.2134	25.2529	25.0572	25.119	28.0266	28.1619	28.1424	24.3568	24.4549	24.4968	27.2998	27.1921	27.053	18.5022
Glutamate	29.882	29.9331	29.8366	29.2724	29.2408	29.265	30.1085	30.1964	30.0226	29.4191	29.5529	29.4597	29.663	29.6204	29.5473	20.9826
Glutamine	30.616	30.8458	30.6113	30.9553	31.0171	31.0207	30.381	30.3968	30.3485	30.9413	31.0046	30.9532	30.8754	30.9222	30.5773	22.7304
2-hydroxyglutaric acid	22.8745	22.9251	22.7362	22.512	22.4666	22.481	23.5511	23.3419	23.3544	22.6919	22.9385	22.7475	22.9462	22.7815	22.5446	18.1023
Aspartate	26.5752	26.6007	26.4659	23.5452	23.2912	23.4302	25.9884	26.1266	26.0045	22.7352	22.6775	22.7089	26.1376	26.0771	25.7765	17.4747
Alanine	26.1537	26.246	26.3703	26.3838	26.3665	26.3146	26.3107	26.2337	26.0839	26.3801	26.3899	26.4964	26.2705	26.4591	26.3106	16.5006
Glycine	23.2585	23.3491	23.1931	23.6518	23.7684	23.6136	22.8614	22.9276	22.8617	24.0486	24.1575	24.0489	23.6569	23.4626	23.2177	15.8339
Valine	28.8075	28.8395	28.8357	29.7792	29.6328	29.7241	28.7184	28.8568	28.8029	29.8564	29.9394	29.8437	29.6683	29.3342	29.4678	21.1834
Leucine	30.5186	30.593	30.64	31.1522	31.0767	31.1487	30.3872	30.5093	30.5252	31.4146	31.5027	31.4349	31.0213	31.0127	30.9759	21.0296
Histidine	27.6353	27.6142	27.8619	28.4299	28.3458	28.2871	26.9411	27.364	27.1981	28.476	28.6363	28.4737	27.9442	28.025	27.9749	19.2664
Asparagine	20.1479	20.5328	20.4178	18.0097	17.8791	19.0049	20.2797	21.216	20.7283	18.0664	18.6356	18.0718	19.8224	19.7436	18.9953	14.2541
Proline	31.646	31.5449	31.6548	29.7552	29.6106	29.7234	32.1805	32.2625	32.2287	29.4118	29.3992	29.3904	31.6307	31.545	31.6196	21.1653
Oxoproline	29.1453	29.3155	29.2835	29.5843	29.4791	29.4977	28.6546	28.6792	28.6843	29.2089	29.2907	29.3273	29.2343	29.1364	29.118	19.6111
Methionine	28.2086	28.5443	28.6225	28.9222	29.1224	29.1173	28.2693	28.3749	28.4071	29.054	29.1837	29.4555	28.8801	28.8615	28.8328	16.8393
Lysine	25.7854	25.9658	26.0359	26.4322	26.368	26.3944	24.7009	24.7603	24.7316	26.1379	26.2518	26.2846	25.9519	25.7463	25.588	17.458
Arginine	28.3509	28.4367	28.4893	28.9047	28.8021	28.8577	27.3647	27.379	27.4014	28.6693	28.7201	28.7134	28.4686	28.3149	28.2994	18.2722
Phenylalanine	30.3383	30.3822	30.3612	31.022	30.9727	30.9478	29.9497	29.9819	30.0038	31.1761	31.1798	31.174	30.745	30.7084	30.7228	21.0818
Serine	25.138	25.1542	25.1323	26.0608	26.1422	26.0822	24.2156	24.2712	24.1617	26.1441	26.2341	26.1836	25.5859	25.4574	25.4568	17.7838
Threonine	29.2312	29.2629	29.3687	29.6064	29.5453	29.5783	29.1596	29.3993	29.4437	29.8446	29.9656	29.9505	29.5203	29.5253	29.617	20.4934
Tyrosine	28.5215	28.5941	28.6071	29.2081	29.1785	29.1955	28.1098	28.1144	28.0787	29.1985	29.3243	29.2356	28.914	28.8475	28.8035	18.8945
Tryptophan	27.8924	27.9378	27.8853	28.5435	28.569	28.5722	27.6373	27.5698	27.6473	28.8636	28.9479	28.8728	28.3482	28.2874	28.437	18.6125
Hydroxyproline	26.5402	26.2887	26.3674	26.5388	26.5731	26.4084	25.2725	25.1557	24.8079	26.2946	26.2942	26.2644	26.0537	26.2299	26.0114	16.6002
N-Acetylaspartate	28.6656	28.6564	28.5826	28.8204	28.652	28.63	28.7639	28.8114	28.6907	28.4832	28.3952	28.4112	29.2186	29.1281	28.8974	18.7608
Glycerol	18.4928	18.6535	18.3644	18.8435	18.7712	18.886	18.0653	18.1781	18.1014	18.671	18.8289	18.8095	18.7627	18.8747	18.96	16.8794
Glycerol 3-phosphate	24.0035	23.8114	23.9883	25.3557	25.788	25.4849	24.2432	23.9924	24.2916	26.4764	26.7463	26.298	25.2449	25.0009	24.838	0
Adenine	28.8566	28.8277	28.9619	29.0393	29.9604	29.5076	28.9676	28.7416	29.0525	29.1212	29.0721	28.9114	29.2041	29.1555	29.2875	20.2393
Guanine	13.786	12.4477	14.9895	18.7499	19.9317	19.1296	14.0279	13.5234	13.559	19.5617	19.5861	18.9193	16.3419	15.7317	15.8525	11.1835
Uracil	21.2554	21.5145	21.81	19.7338	19.8488	19.8983	18.6227	18.8597	19.0792	18.2759	18.5745	18.7262	20.0423	20.1409	20.0781	16.5574
Inosine	22.7716	22.8095	23.0608	25.0193	25.1788	25.4805	18.5192	18.3488	18.1356	20.1202	21.1645	21.0018	23.5616	23.4372	23.3746	0
Adenosine	28.4691	28.4958	28.6553	29.1115	29.9903	29.5847	27.6399	27.539	28.2351	28.074	28.2181	28.0201	28.8418	28.7922	28.8671	18.7404
Guanosine	21.9028	21.6242	21.774	22.6858	23.7354	23.5409	20.7678	20.0496	20.4347	21.7572	21.9417	21.8335	22.1377	21.8668	21.9882	15.1821
Uridine	22.5516	22.3831	22.6456	22.1612	23.9588	23.4231	21.2178	21.1525	23.0961	20.975	21.3219	20.919	22.4343	22.5163	22.5289	13.7327
Pseudouridine	20.2635	20.5535	20.6029	20.5598	20.4651	20.5107	22.7099	22.4698	22.4369	23.2911	23.1846	23.1888	22.1427	22.1849	22.0765	15.2923
Glutathione, reduced	22.4466	23.0828	26.1293	21.8594	22.9138	22.0554	23.3079	25.3938	25.9886	22.4912	22.9736	23.2328	23.5372	23.2449	22.9651	15.7111
Glutathione, oxidized	27.0981	27.1063	26.7211	26.9302	26.9043	26.8343	26.8323	26.8852	26.7125	26.9056	26.9383	26.914	26.8735	26.728	26.5299	13.5029
UMP	19.588	20.0774	19.9591	21.2193	20.7001	20.625	18.3379	18.7814	19.0143	18.3508	18.6815	19.6111	19.6319	19.6356	19.2684	0
UDP	21.6026	21.6032	21.8291	22.5705	22.4106	22.4844	21.7546	22.1332	21.8545	21.7381	21.7152	21.7385	21.9778	21.646	21.5811	0
UTP	24.1731	24.3019	23.8897	23.9989	23.8301	23.6939	24.3721	24.5226	24.3211	23.8532	24.0343	24.0431	24.2202	23.8362	23.4711	0
UDP-glucose / UDP-galatose	24.4199	24.4804	24.3897	24.5743	24.552	24.6141	25.0836	25.1215	24.9579	24.3561	24.432	24.4157	24.7014	24.5499	24.4254	0
UDP-glucuronic acid	24.2372	24.2951	24.1359	24.5688	24.6699	24.4955	24.353	24.4755	24.3581	24.1791	24.4795	24.4305	24.4865	24.1797	24.0984	0
UDP-N-acetylglucosamine/galctosamine	26.0562	26.143	26.1717	26.6458	26.4758	26.482	25.9014	25.9034	26.0379	26.5568	26.5777	26.6397	26.3217	26.1498	26.0753	0
AMP	24.42	24.3215	24.9624	26.0432	25.7092	25.9395	24.0184	24.2799	23.6583	24.7204	24.3728	24.7165	24.8713	24.9006	24.8513	15.0666
ADP	26.0117	26.0269	25.9487	26.2521	26.0631	26.0304	25.0006	25.3746	25.1026	26.1282	26.1671	26.0599	25.9064	25.6883	25.5655	13.0407
ATP	27.1941	27.2447	27.1025	27.2311	27.1076	26.9497	26.9013	27.0915	26.8957	27.3226	27.4292	27.419	27.2861	26.9941	26.7434	15.419
deoxyATP	19.7849	19.9935	19.79	19.5728	19.5566	19.4508	19.4251	19.8976	19.5645	19.2449	19.2986	19.4214	19.6502	19.3297	19.1164	9.51782
CMP	18.6778	18.4796	18.4979	20.4091	19.8212	19.8603	17.9484	17.8859	17.5648	18.9412	19.1197	18.9595	18.7247	18.8059	18.4599	0
CDP	20.3527	20.2494	20.276	21.4253	21.3443	21.5361	20.4613	20.6468	20.3531	20.8985	20.9021	20.8361	20.8546	20.6677	20.327	10.1299
CTP	22.902	22.9993	22.7216	22.8615	22.499	22.575	22.9949	23.3464	23.0953	23.0827	23.2766	23.2334	23.0916	22.5708	22.399	0
Choline	24.081	24.1733	23.9159	24.7678	24.4649	24.434	23.7605	23.7996	23.5734	24.7244	24.7345	24.7904	24.401	24.2357	24.1563	16.6648
CDP-Ethanolamine	22.0684	22.0753	22.0956	21.9761	21.9511	21.9131	22.3662	22.5693	22.3165	22.0462	22.1702	21.9989	22.0722	21.9757	21.9083	0
NAD+	25.9079	26.0094	25.8761	25.9635	25.8124	25.9708	26.3153	26.1761	26.0508	26.0886	25.9962	26.057	26.0353	26.1992	25.7135	0
NADP+	20.559	20.8287	20.5236	20.9983	20.8116	21.1531	20.9069	20.6634	20.4824	21.2495	21.1798	21.2942	20.6196	20.5997	20.0463	13.4587
FAD	20.6982	20.5044	20.1481	20.5854	20.6706	20.4717	20.8592	20.8282	20.6175	20.8184	20.9218	21.0495	20.4645	20.2637	20.3461	12.6083
GMP	18.9146	18.997	19.4008	20.9954	20.1652	20.3212	18.5836	18.8256	18.729	19.3872	19.2187	19.4113	19.688	19.6679	19.4055	0
GDP	21.5089	21.377	21.3526	22.326	22.0848	22.2424	20.4907	20.9069	20.5111	22.4125	22.3754	22.4011	21.5948	21.4798	21.2202	0
GTP	23.2462	23.3499	23.1011	23.6599	23.3077	23.2865	22.8408	23.2984	23.064	24.0636	24.2578	24.2444	23.6342	23.1743	23.0325	0
dGTP	26.5697	26.603	26.2552	26.3389	26.2874	26.2186	26.4302	26.6287	26.3919	26.6353	26.7687	26.8959	26.6461	26.41	26.171	14.1626
GDP-Mannose	18.4655	18.2748	18.3721	18.5971	18.5943	18.6301	17.7278	18.2148	18.1402	19.3247	19.4746	19.4081	18.3518	18.4583	18.1187	0
dTTP	19.3283	19.4534	19.1204	19.0583	18.836	18.9848	18.6434	18.9426	18.7346	18.2234	18.2492	18.2902	18.7158	18.5516	18.3884	0
IMP	19.9235	19.9458	19.663	22.7529	21.1619	21.5396	16.9805	16.9218	17.0537	18.8894	18.7371	19.0469	20.6655	20.6646	20.4043	0
Xanthine	23.6124	23.9615	24.1751	24.1572	23.9701	24.0086	21.9602	21.6994	22.0532	22.3654	22.403	22.7927	23.3009	23.3819	23.429	14.555
Creatine	32.0953	32.1938	32.164	32.2144	32.1736	32.1511	32.0785	32.1351	32.1336	32.1546	32.1205	32.1364	32.1959	32.1195	32.095	23.1168
Phosphocreatine	21.1748	21.3268	21.0378	20.8557	20.7982	20.9323	20.764	21.0264	20.9287	20.4568	20.5142	20.3381	20.7715	20.655	20.4017	0
Creatinine	21.4261	21.421	21.4364	21.5017	21.2763	21.4668	20.5847	20.6386	20.7234	20.9573	20.7586	20.895	21.0566	21.1696	21.2676	17.9487
Folate	20.1242	20.3165	20.5109	20.5309	20.11	20.4742	18.2214	18.0955	17.8765	18.8321	18.824	19.1306	19.5813	19.5671	19.5366	11.883
Glucosamine-6-phosphate	20.9245	20.9524	20.7865	20.8214	20.659	20.768	20.8297	20.6861	20.8522	20.6315	20.8483	20.7951	20.8113	20.7572	20.5336	0
GlcNAc-Phosphate	20.3748	20.3339	20.9034	21.8581	22.8507	22.3018	19.7789	19.7104	21.0158	21.8076	22.3602	21.996	21.3486	21.0786	20.7503	0
pRpp	18.1436	18.2377	17.3957	17.7746	17.3552	17.3067	20.0931	20.523	20.03	18.0791	18.2717	18.199	18.2697	17.7895	17.2744	0
Ornithine	21.936	22.0231	22.0035	21.2866	21.2818	21.4704	20.506	20.6504	20.5108	19.4335	19.622	19.829	20.9714	20.9365	20.7741	14.1414
Citrulline	23.672	23.7959	23.9394	24.3059	24.1704	24.3682	22.8869	23.1056	23.1714	24.4359	24.6062	24.592	24.0173	23.9537	23.9392	17.1957
Argininosuccinate	21.6046	21.6792	21.6903	18.9831	18.6613	18.966	21.9207	22.4107	22.3557	18.1793	18.2638	18.2449	20.9991	20.7797	20.7798	13.564
N-Acetylglutamate	25.2753	25.3278	25.3273	26.0231	26.0369	26.0857	25.743	25.7672	25.723	26.6156	26.6889	26.6673	25.9543	25.7867	25.659	15.8892
S-Adenosylhomocysteine	22.2154	22.4789	22.6754	22.8253	23.063	23.0205	21.898	22.5377	22.0381	22.3549	22.1003	22.7439	22.3189	22.5175	22.3659	14.8911
S-Adenosylmethionine	26.2688	26.2414	26.4149	26.7149	26.8763	26.8091	26.1964	26.1836	26.2755	27.0328	27.0955	27.1734	26.5788	26.693	26.7466	16.0384
Carnitine	29.4852	29.5905	29.5127	29.6855	29.6563	29.6261	28.8404	29.0074	28.9435	29.4632	29.6318	29.5465	29.5179	29.3561	29.2087	18.0585
3-Indoleacrylic acid	28.4	28.4626	28.4204	29.2983	29.2527	29.2859	28.2017	28.1366	28.1753	29.5477	29.6762	29.5588	29.0103	28.9471	29.1221	18.4319
N,N-Dimethylarginine	23.2385	23.3587	23.328	23.9703	23.8911	23.9432	22.8123	22.8891	22.9175	23.8625	23.8611	23.914	23.6162	23.3983	23.3129	0
Acetylcarnitine	26.8717	26.9703	26.8108	27.0101	27.0007	26.9856	27.4897	27.5814	27.4803	26.6991	26.7503	26.7548	27.135	26.9807	26.9042	17.4932
Methyladenosine	21.4879	21.5315	21.2709	24.5933	24.3454	24.2886	20.6789	19.785	20.405	24.763	24.6047	24.9492	23.6101	23.6517	23.5746	16.4403
Cysteine-glutathione disulfide	23.8903	22.2989	20.7401	24.513	22.2819	23.6629	22.2451	21.7337	20.9694	25.107	25.049	24.1169	23.6574	23.5578	23.5139	0
Orotic acid	22.9616	23.1556	23.3893	20.9407	20.993	20.8591	18.8678	18.9519	19.0716	18.5716	18.6319	18.4051	21.1922	21.2861	21.2044	12.0692
Palmitate	28.3915	28.2517	27.7989	28.7347	28.5586	28.4858	28.6369	28.9152	28.7094	28.7249	29.1178	28.9777	28.5863	29.0153	29.3197	24.0137
Oleate	23.6193	23.3005	23.0751	24.3375	23.6052	23.7884	24.1177	23.725	23.7906	23.9899	24.1207	23.7478	23.7539	24.3	24.7246	19.2376
Stearate	28.2786	28.0954	27.5423	28.4854	28.3852	28.2109	28.2791	28.8105	28.8238	28.6299	29.2511	28.9654	28.2897	28.5946	28.7945	23.2415
2KIVA	21.4211	21.1864	21.1953	21.1818	21.0282	21	21.1843	21.552	21.529	21.2383	20.9363	21.3053	21.5572	21.4922	21.594	19.8155
4-methyl-2-oxovalerate	23.8368	24.8623	25.0693	22.911	23.6835	23.2909	25.546	25.7266	25.7304	22.7028	22.951	23.9755	24.5901	24.5761	24.5027	20.9589
Propanoate	19.3098	18.9473	18.7647	19.169	18.5724	18.7736	20.122	19.2617	19.1956	18.1564	17.8233	18.0634	19.5361	19.1453	19.0725	14.7695
Gamma-Aminobutyrate	25.5005	25.5524	25.5073	25.1818	25.1188	25.15	25.8483	25.9025	25.8249	25.1712	25.268	25.239	25.4051	25.2345	25.14	16.5086
Acetylcholine	26.5267	26.6367	26.4377	26.5177	26.5398	26.4604	26.1597	26.3505	26.2675	26.2831	26.4528	26.4104	26.4484	26.2636	26.1077	14.5112
Sulfinoalanine	22.3036	22.7481	22.5439	22.4119	22.9445	22.6765	22.2299	22.0862	22.167	22.1344	22.0877	22.7573	22.6229	22.4113	22.3424	13.1519
4-Guanidinobutanoate	22.2941	22.4881	21.916	22.2712	22.1438	22.3034	22.2569	22.1521	22.1227	22.2763	22.2727	22.0122	22.2466	22.4369	21.9851	19.1194
Propionylcarnitine	26.7994	26.8857	26.7292	24.7597	24.4833	24.642	26.6268	26.7022	26.6978	23.5064	23.5919	23.5372	25.9431	25.8415	25.7871	16.4982
Nicotinamide	27.0716	27.0555	27.2724	27.1352	27.0931	27.3245	26.3166	26.0343	26.0119	26.3966	26.1264	26.3328	26.7921	26.8592	26.9116	20.807
Ascorbate	17.4759	17.5755	17.2273	17.0982	17.2906	17.2153	17.6648	17.4702	17.6956	15.7307	15.9071	15.9654	17.0081	17.1133	16.8639	13.6979
