# Supplementary material for: Identification and Experimental Validation of Triosephosphate Isomerase 1 as a Functional Biomarker of SHetA2 Sensitivity in Ovarian Cancer
Source: Cells. 2026 Jan 30;15(3):267. doi: 10.3390/cells15030267 (PMC12897457; doi:10.3390/cells15030267)
Supplement: Supplementary file 1 [file cells-15-00267-s001.zip › Supplementary Table S3.csv]

Supplementary Table S3: Metabolites Significantly Altered by 5 minutes of SHetA2 Treatment
	Total Cmpd	Hits	Raw p	#NAME?	Holm adjust	FDR	Impact
Porphyrin metabolism	31	2	3.72E-07	6.4298	2.01E-05	7.66E-06	0
beta-Alanine metabolism	21	3	4.07E-07	6.3903	2.16E-05	7.66E-06	0
Pantothenate and CoA biosynthesis	20	3	4.54E-07	6.3427	2.36E-05	7.66E-06	0
Nicotinate and nicotinamide metabolism	15	4	5.67E-07	6.2463	2.89E-05	7.66E-06	0.42895
Histidine metabolism	16	3	7.97E-07	6.0986	3.98E-05	8.61E-06	0.22131
Arginine biosynthesis	14	9	1.02E-06	5.9927	4.98E-05	9.15E-06	0.59898
Alanine, aspartate and glutamate metabolism	28	13	2.04E-06	5.6908	9.78E-05	1.57E-05	0.73157
Nitrogen metabolism	6	2	3.35E-06	5.4751	0.00015741	2.10E-05	0
Citrate cycle (TCA cycle)	20	8	3.51E-06	5.4551	0.00016131	2.10E-05	0.33839
Pyrimidine metabolism	39	12	4.44E-06	5.3526	0.00019979	2.40E-05	0.34314
Glyoxylate and dicarboxylate metabolism	32	9	9.69E-06	5.0135	0.00042649	4.76E-05	0.20371
D-Amino acid metabolism	15	1	0.00015544	3.8084	0.0066838	0.00064566	0
Sphingolipid metabolism	32	1	0.00015544	3.8084	0.0066838	0.00064566	0
Phenylalanine, tyrosine and tryptophan biosynthesis	4	2	0.00025491	3.5936	0.010451	0.00091767	1
Phenylalanine metabolism	8	2	0.00025491	3.5936	0.010451	0.00091767	0.35714
Glycerophospholipid metabolism	36	5	0.00033249	3.4782	0.012967	0.0010914	0.15288
Tryptophan metabolism	41	1	0.00034359	3.464	0.013057	0.0010914	0.14305
Ubiquinone and other terpenoid-quinone biosynthesis	18	1	0.00038878	3.4103	0.014385	0.0011259	0
Butanoate metabolism	15	3	0.00039615	3.4021	0.014385	0.0011259	0.03175
Glycerolipid metabolism	16	3	0.00063984	3.1939	0.022394	0.0017276	0.28037
Purine metabolism	70	16	0.0011048	2.9567	0.037562	0.0028408	0.39435
Pyruvate metabolism	23	5	0.0011811	2.9277	0.038975	0.002899	0.21967
Arginine and proline metabolism	36	11	0.0015262	2.8164	0.048838	0.0035832	0.39883
Fructose and mannose metabolism	20	2	0.0064731	2.1889	0.20067	0.014565	0.11077
Amino sugar and nucleotide sugar metabolism	42	3	0.0070104	2.1543	0.21031	0.015142	0.16081
Lysine degradation	30	2	0.01416	1.8489	0.41064	0.029409	0
Valine, leucine and isoleucine biosynthesis	8	4	0.015757	1.8025	0.4412	0.03096	0
Valine, leucine and isoleucine degradation	40	3	0.016053	1.7944	0.4412	0.03096	0.01084
Biotin metabolism	10	1	0.017896	1.7472	0.46529	0.033323	0
Mannose type O-glycan biosynthesis	17	1	0.027482	1.561	0.68705	0.048635	0
Pentose phosphate pathway	23	4	0.02792	1.5541	0.68705	0.048635	0.24264
Primary bile acid biosynthesis	46	1	0.031335	1.504	0.72071	0.052878	0.00758
Pentose and glucuronate interconversions	19	2	0.040482	1.3927	0.8906	0.066243	0.21687
Ascorbate and aldarate metabolism	9	2	0.065031	1.1869	1	0.10328	0.2381
Galactose metabolism	27	3	0.078747	1.1038	1	0.1215	0.03499
Glycolysis / Gluconeogenesis	26	4	0.10285	0.98778	1	0.15414	0.20062
Tyrosine metabolism	42	3	0.10604	0.97453	1	0.15414	0.16435
Cysteine and methionine metabolism	33	5	0.10847	0.9647	1	0.15414	0.2056
Glycine, serine and threonine metabolism	33	6	0.13347	0.87461	1	0.18055	0.4744
Glutathione metabolism	28	7	0.13374	0.87374	1	0.18055	0.40022
Inositol phosphate metabolism	30	3	0.16021	0.7953	1	0.20864	0.12939
Propanoate metabolism	22	2	0.16569	0.78071	1	0.20864	0
N-Glycan biosynthesis	41	1	0.16614	0.77953	1	0.20864	0
Biosynthesis of unsaturated fatty acids	36	3	0.21798	0.66158	1	0.2646	0
Fatty acid biosynthesis	47	1	0.2303	0.63771	1	0.2646	0.01473
Fatty acid elongation	39	1	0.2303	0.63771	1	0.2646	0
Fatty acid degradation	39	1	0.2303	0.63771	1	0.2646	0
Lipoic acid metabolism	28	2	0.24754	0.60636	1	0.27848	0.0017
Selenocompound metabolism	20	1	0.39219	0.40651	1	0.4322	0
One carbon pool by folate	9	1	0.63976	0.19399	1	0.69094	0
Starch and sucrose metabolism	18	2	0.78269	0.10641	1	0.8128	0.55921
Neomycin, kanamycin and gentamicin biosynthesis	2	2	0.78269	0.10641	1	0.8128	0
Folate biosynthesis	27	2	0.86022	0.065388	1	0.87645	0.09111
Riboflavin metabolism	4	1	0.96156	0.017023	1	0.96156	0
