# Supplementary material for: Identification and Experimental Validation of Triosephosphate Isomerase 1 as a Functional Biomarker of SHetA2 Sensitivity in Ovarian Cancer
Source: Cells. 2026 Jan 30;15(3):267. doi: 10.3390/cells15030267 (PMC12897457; doi:10.3390/cells15030267)
Supplement: Supplementary file 1 [file cells-15-00267-s001.zip › Supplementary Table S4.csv]

Supplementary Table S4: Metabolites Significantly Altered by 60 Minutes of SHetA2 Treatment.
	Total Cmpd	Hits	Raw p	#NAME?	Holm adjust	FDR	Impact
Arginine and proline metabolism	36	11	1.83E-07	6.7367	9.90E-06	9.90E-06	0.39883
Citrate cycle (TCA cycle)	20	8	5.43E-07	6.2651	2.88E-05	1.24E-05	0.33839
Biotin metabolism	10	1	6.91E-07	6.1606	3.59E-05	1.24E-05	0
Pyruvate metabolism	23	5	2.06E-06	5.6859	0.00010512	2.78E-05	0.21967
D-Amino acid metabolism	15	1	3.44E-06	5.4629	0.00017221	3.10E-05	0
Sphingolipid metabolism	32	1	3.44E-06	5.4629	0.00017221	3.10E-05	0
Nicotinate and nicotinamide metabolism	15	4	4.27E-06	5.37	0.00020475	3.29E-05	0.42895
Glyoxylate and dicarboxylate metabolism	32	9	7.40E-06	5.131	0.00034758	4.99E-05	0.20371
Alanine, aspartate and glutamate metabolism	28	13	1.17E-05	4.9311	0.0005391	7.03E-05	0.73157
Arginine biosynthesis	14	9	1.37E-05	4.8631	0.0006167	7.40E-05	0.59898
Nitrogen metabolism	6	2	1.62E-05	4.7916	0.000711	7.93E-05	0
Glutathione metabolism	28	7	1.95E-05	4.7104	0.00083773	8.77E-05	0.40022
Phenylalanine, tyrosine and tryptophan biosynthesis	4	2	2.70E-05	4.5692	0.0011326	0.00010401	1
Phenylalanine metabolism	8	2	2.70E-05	4.5692	0.0011326	0.00010401	0.35714
Histidine metabolism	16	3	5.78E-05	4.2384	0.0023103	0.00019348	0.22131
Tryptophan metabolism	41	1	5.95E-05	4.2255	0.0023206	0.00019348	0.14305
Ubiquinone and other terpenoid-quinone biosynthesis	18	1	6.40E-05	4.1937	0.0024328	0.00019348	0
Tyrosine metabolism	42	3	6.45E-05	4.1905	0.0024328	0.00019348	0.16435
Primary bile acid biosynthesis	46	1	8.71E-05	4.0598	0.0031366	0.00024506	0.00758
Pentose phosphate pathway	23	4	9.08E-05	4.0421	0.0031766	0.00024506	0.24264
Valine, leucine and isoleucine degradation	40	3	0.000106	3.9747	0.0036041	0.00024636	0.01084
Pantothenate and CoA biosynthesis	20	3	0.00010662	3.9722	0.0036041	0.00024636	0
Butanoate metabolism	15	3	0.00010991	3.959	0.0036041	0.00024636	0.03175
Porphyrin metabolism	31	2	0.00011037	3.9571	0.0036041	0.00024636	0
Inositol phosphate metabolism	30	3	0.00011711	3.9314	0.0036041	0.00024636	0.12939
Valine, leucine and isoleucine biosynthesis	8	4	0.00011862	3.9259	0.0036041	0.00024636	0
Ascorbate and aldarate metabolism	9	2	0.00016449	3.7839	0.0046057	0.00032898	0.2381
Galactose metabolism	27	3	0.0001819	3.7402	0.0049112	0.0003508	0.03499
Purine metabolism	70	16	0.00021134	3.675	0.0054947	0.00039352	0.39435
Pyrimidine metabolism	39	12	0.0002712	3.5667	0.0067801	0.00048355	0.34314
beta-Alanine metabolism	21	3	0.00027902	3.5544	0.0067801	0.00048355	0
N-Glycan biosynthesis	41	1	0.00028655	3.5428	0.0067801	0.00048355	0
Folate biosynthesis	27	2	0.00067088	3.1734	0.014759	0.0010978	0.09111
Glycerophospholipid metabolism	36	5	0.0012167	2.9148	0.025551	0.0019324	0.15288
Lysine degradation	30	2	0.0012628	2.8987	0.025551	0.0019483	0
Glycerolipid metabolism	16	3	0.0014398	2.8417	0.027356	0.0021597	0.28037
Fructose and mannose metabolism	20	2	0.0023419	2.6304	0.042154	0.0034179	0.11077
Cysteine and methionine metabolism	33	5	0.0035727	2.447	0.060735	0.005077	0.2056
Glycine, serine and threonine metabolism	33	6	0.0047772	2.3208	0.076436	0.0066147	0.4744
Lipoic acid metabolism	28	2	0.0059498	2.2255	0.089246	0.0080322	0.0017
One carbon pool by folate	9	1	0.0084579	2.0727	0.11841	0.01114	0
Amino sugar and nucleotide sugar metabolism	42	3	0.016173	1.7912	0.21025	0.02064	0.16081
Pentose and glucuronate interconversions	19	2	0.016435	1.7842	0.21025	0.02064	0.21687
Propanoate metabolism	22	2	0.022684	1.6443	0.24953	0.02784	0
Mannose type O-glycan biosynthesis	17	1	0.13002	0.88597	1	0.15603	0
Starch and sucrose metabolism	18	2	0.3743	0.42678	1	0.43005	0.55921
Neomycin, kanamycin and gentamicin biosynthesis	2	2	0.3743	0.42678	1	0.43005	0
Riboflavin metabolism	4	1	0.46933	0.32852	1	0.52799	0
Glycolysis / Gluconeogenesis	26	4	0.73169	0.13567	1	0.7865	0.20062
Fatty acid biosynthesis	47	1	0.75737	0.12069	1	0.7865	0.01473
Fatty acid elongation	39	1	0.75737	0.12069	1	0.7865	0
Fatty acid degradation	39	1	0.75737	0.12069	1	0.7865	0
Biosynthesis of unsaturated fatty acids	36	3	0.82262	0.084803	1	0.82736	0
Selenocompound metabolism	20	1	0.82736	0.082304	1	0.82736	0
